# Supplementary material for: Immunosuppressive Yersinia Effector YopM Binds DEAD Box Helicase DDX3 to Control Ribosomal S6 Kinase in the Nucleus of Host Cells
Source: PLoS Pathog. 2016 Jun 14;12(6):e1005660. doi: 10.1371/journal.ppat.1005660 (PMC4907486; doi:10.1371/journal.ppat.1005660)
Supplement: S9 Table — Duplicates (two different donors) of primary human macrophages were left uninfected or infected with Y. enterocolitica WA314 or -WA314ΔYopM for the indicated time periods. Total RNA was prepared from each sample and subjected to RNA-seq. Mean of the duplicates was formed (baseMean) and differentially expressed genes (DEGs) in different comparisions were determined. Statistical analysis of differential expression was carried out with DESeq2. Each sheet of the excel file contains the EntrezGene ID, the Associated Gene Name, gene description, log2-fold change and adjusted p-value (padj). P-values were calculated using DESeq2's implementation of the Wald test [77]. The Benjamini-Hochberg procedure was applied to obtain p-values adjusted for multiple testing. (XLSX) [file ppat.1005660.s014.xlsx]

## Sheet: WA314ΔYopM_vs_mock 6h up
EntrezGene ID	Associated Gene Name	Description	log2FoldChange	padj
654816	NCF1B	neutrophil cytosolic factor 1B pseudogene [Source:HGNC Symbol;Acc:HGNC:32522]	3.86262951300679	9.19492440571475e-40
10906	TRAFD1	TRAF-type zinc finger domain containing 1 [Source:HGNC Symbol;Acc:HGNC:24808]	2.30275611422004	7.67996398732957e-36
51513	ETV7	ets variant 7 [Source:HGNC Symbol;Acc:HGNC:18160]	4.326185191412	3.33276949144255e-29
3672	ITGA1	integrin, alpha 1 [Source:HGNC Symbol;Acc:HGNC:6134]	4.63056783143227	2.88066524048486e-26
10018	BCL2L11	BCL2-like 11 (apoptosis facilitator) [Source:HGNC Symbol;Acc:HGNC:994]	3.15569266499952	3.56644154127624e-24
9881	TRANK1	tetratricopeptide repeat and ankyrin repeat containing 1 [Source:HGNC Symbol;Acc:HGNC:29011]	2.41326639996363	4.66102243011603e-23
118429	ANTXR2	anthrax toxin receptor 2 [Source:HGNC Symbol;Acc:HGNC:21732]	2.1182611401531	2.06258524634133e-19
115362	GBP5	guanylate binding protein 5 [Source:HGNC Symbol;Acc:HGNC:19895]	2.71291741328626	1.15202368130014e-18
90525	SHF	Src homology 2 domain containing F [Source:HGNC Symbol;Acc:HGNC:25116]	5.57325377660555	5.59709417978774e-18
8638	OASL	2'-5'-oligoadenylate synthetase-like [Source:HGNC Symbol;Acc:HGNC:8090]	4.39984259776219	6.37214033806257e-17
9423	NTN1	netrin 1 [Source:HGNC Symbol;Acc:HGNC:8029]	4.22912553065871	1.02809897738021e-16
5157	PDGFRL	platelet-derived growth factor receptor-like [Source:HGNC Symbol;Acc:HGNC:8805]	4.4329195985037	1.06340372350562e-16
51191	HERC5	HECT and RLD domain containing E3 ubiquitin protein ligase 5 [Source:HGNC Symbol;Acc:HGNC:24368]	5.0811112870226	2.15115215711123e-16
3710	ITPR3	inositol 1,4,5-trisphosphate receptor, type 3 [Source:HGNC Symbol;Acc:HGNC:6182]	2.76752375400456	2.38044778097958e-16
4582	MUC1	mucin 1, cell surface associated [Source:HGNC Symbol;Acc:HGNC:7508]	2.64059848794159	2.48360264361493e-16
3780	KCNN1	potassium channel, calcium activated intermediate/small conductance subfamily N alpha, member 1 [Source:HGNC Symbol;Acc:HGNC:6290]	4.07035716290933	1.09787748681353e-15
10235	RASGRP2	RAS guanyl releasing protein 2 (calcium and DAG-regulated) [Source:HGNC Symbol;Acc:HGNC:9879]	4.4963660655942	1.70547476911427e-15
80045	GPR157	G protein-coupled receptor 157 [Source:HGNC Symbol;Acc:HGNC:23687]	1.82061894168056	1.70547476911427e-15
92241	RCSD1	RCSD domain containing 1 [Source:HGNC Symbol;Acc:HGNC:28310]	1.4679559819237	2.38581912850921e-15
64787	EPS8L2	EPS8-like 2 [Source:HGNC Symbol;Acc:HGNC:21296]	3.54283440988302	7.25903773335608e-15
115361	GBP4	guanylate binding protein 4 [Source:HGNC Symbol;Acc:HGNC:20480]	3.45887102222717	7.40903061557683e-15
6773	STAT2	signal transducer and activator of transcription 2, 113kDa [Source:HGNC Symbol;Acc:HGNC:11363]	2.10727064893313	1.49580933762676e-14
8519	IFITM1	interferon induced transmembrane protein 1 [Source:HGNC Symbol;Acc:HGNC:5412]	4.41063215500417	2.78063269369728e-14
3664	IRF6	interferon regulatory factor 6 [Source:HGNC Symbol;Acc:HGNC:6121]	2.76514344917128	6.2573587256164e-14
8111	GPR68	G protein-coupled receptor 68 [Source:HGNC Symbol;Acc:HGNC:4519]	3.57553479944287	6.41587142716813e-14
6398	SECTM1	secreted and transmembrane 1 [Source:HGNC Symbol;Acc:HGNC:10707]	3.6134791885242	8.16524310666843e-14
11119	BTN3A1	butyrophilin, subfamily 3, member A1 [Source:HGNC Symbol;Acc:HGNC:1138]	2.02820015353515	2.24823641640546e-13
8633	UNC5C	unc-5 homolog C (C. elegans) [Source:HGNC Symbol;Acc:HGNC:12569]	6.40768791444117	3.26808385464968e-13
90427	BMF	Bcl2 modifying factor [Source:HGNC Symbol;Acc:HGNC:24132]	3.31985088467937	5.24676560594862e-13
57823	SLAMF7	SLAM family member 7 [Source:HGNC Symbol;Acc:HGNC:21394]	2.70073195841288	5.58648332815802e-13
2837	UTS2R	urotensin 2 receptor [Source:HGNC Symbol;Acc:HGNC:4468]	5.55803748955378	9.0037634647241e-13
23158	TBC1D9	TBC1 domain family, member 9 (with GRAM domain) [Source:HGNC Symbol;Acc:HGNC:21710]	1.35942301451361	1.12603779878048e-12
84941	HSH2D	hematopoietic SH2 domain containing [Source:HGNC Symbol;Acc:HGNC:24920]	4.84204085761041	1.54129535066744e-12
79132	DHX58	DEXH (Asp-Glu-X-His) box polypeptide 58 [Source:HGNC Symbol;Acc:HGNC:29517]	2.02132293927499	1.56516249085223e-12
63827	BCAN	brevican [Source:HGNC Symbol;Acc:HGNC:23059]	4.65434365181001	1.58917986891623e-12
55200	PLEKHG6	pleckstrin homology domain containing, family G (with RhoGef domain) member 6 [Source:HGNC Symbol;Acc:HGNC:25562]	3.73787472302261	1.93327194262931e-12
23424	TDRD7	tudor domain containing 7 [Source:HGNC Symbol;Acc:HGNC:30831]	1.62593258642156	2.08083010878677e-12
924	CD7	CD7 molecule [Source:HGNC Symbol;Acc:HGNC:1695]	6.66731569486198	2.97872848459053e-12
3897	L1CAM	L1 cell adhesion molecule [Source:HGNC Symbol;Acc:HGNC:6470]	5.22454552850598	4.25838007751954e-12
57194	ATP10A	ATPase, class V, type 10A [Source:HGNC Symbol;Acc:HGNC:13542]	2.12120613561829	5.12205890487494e-12
1318	SLC31A2	solute carrier family 31 (copper transporter), member 2 [Source:HGNC Symbol;Acc:HGNC:11017]	1.80271076593376	6.79420898747762e-12
80228	ORAI2	ORAI calcium release-activated calcium modulator 2 [Source:HGNC Symbol;Acc:HGNC:21667]	2.05962910849357	7.31365331524383e-12
4804	NGFR	nerve growth factor receptor [Source:HGNC Symbol;Acc:HGNC:7809]	6.95905499917096	8.40587626634508e-12
629	CFB	complement factor B [Source:HGNC Symbol;Acc:HGNC:1037]	3.09245650231326	1.11864186057013e-11
3717	JAK2	Janus kinase 2 [Source:HGNC Symbol;Acc:HGNC:6192]	1.72729790394607	1.12531062534592e-11
114991	ZNF618	zinc finger protein 618 [Source:HGNC Symbol;Acc:HGNC:29416]	1.95618398513834	2.21747414973727e-11
653361	NCF1	neutrophil cytosolic factor 1 [Source:HGNC Symbol;Acc:HGNC:7660]	4.48535199837373	4.27213665516143e-11
8820	HESX1	HESX homeobox 1 [Source:HGNC Symbol;Acc:HGNC:4877]	3.3697765331682	9.67637128381308e-11
715	C1R	complement component 1, r subcomponent [Source:HGNC Symbol;Acc:HGNC:1246]	3.17399222587575	1.25131398559429e-10
2550	GABBR1	gamma-aminobutyric acid (GABA) B receptor, 1 [Source:HGNC Symbol;Acc:HGNC:4070]	2.49930252031319	1.45037321474005e-10
57674	RNF213	ring finger protein 213 [Source:HGNC Symbol;Acc:HGNC:14539]	2.25631703247696	1.93499770166108e-10
284119	PTRF	polymerase I and transcript release factor [Source:HGNC Symbol;Acc:HGNC:9688]	2.5332471651868	2.565690308787e-10
10384	BTN3A3	butyrophilin, subfamily 3, member A3 [Source:HGNC Symbol;Acc:HGNC:1140]	2.10699300646367	2.59476364138011e-10
654817	NCF1C	neutrophil cytosolic factor 1C pseudogene [Source:HGNC Symbol;Acc:HGNC:32523]	4.59744257223024	2.68080459581466e-10
5371	PML	promyelocytic leukemia [Source:HGNC Symbol;Acc:HGNC:9113]	1.7306612691259	2.68080459581466e-10
23338	JADE2	jade family PHD finger 2 [Source:HGNC Symbol;Acc:HGNC:22984]	1.95742698627144	2.68080459581466e-10
9095	TBX19	T-box 19 [Source:HGNC Symbol;Acc:HGNC:11596]	1.94124200109877	5.05234174955017e-10
23608	MKRN1	makorin ring finger protein 1 [Source:HGNC Symbol;Acc:HGNC:7112]	1.00577413884993	5.3915414003846e-10
124460	SNX20	sorting nexin 20 [Source:HGNC Symbol;Acc:HGNC:30390]	1.5691988288026	5.43674502223409e-10
1236	CCR7	chemokine (C-C motif) receptor 7 [Source:HGNC Symbol;Acc:HGNC:1608]	4.42667356065842	6.18802747078835e-10
3620	IDO1	indoleamine 2,3-dioxygenase 1 [Source:HGNC Symbol;Acc:HGNC:6059]	3.5187254703862	1.01312853799239e-09
3665	IRF7	interferon regulatory factor 7 [Source:HGNC Symbol;Acc:HGNC:6122]	2.78539958211906	1.01312853799239e-09
84317	CCDC115	coiled-coil domain containing 115 [Source:HGNC Symbol;Acc:HGNC:28178]	1.02790173065904	1.65143370646583e-09
54621	VSIG10	V-set and immunoglobulin domain containing 10 [Source:HGNC Symbol;Acc:HGNC:26078]	2.18175914815593	1.66018240182163e-09
10106	CTDSP2	CTD (carboxy-terminal domain, RNA polymerase II, polypeptide A) small phosphatase 2 [Source:HGNC Symbol;Acc:HGNC:17077]	1.62018660850696	1.98892598549775e-09
57326	PBXIP1	pre-B-cell leukemia homeobox interacting protein 1 [Source:HGNC Symbol;Acc:HGNC:21199]	1.34668576866675	2.0381943089839e-09
1643	DDB2	damage-specific DNA binding protein 2, 48kDa [Source:HGNC Symbol;Acc:HGNC:2718]	1.27017576008924	2.36162153635051e-09
3737	KCNA2	potassium channel, voltage gated shaker related subfamily A, member 2 [Source:HGNC Symbol;Acc:HGNC:6220]	3.46976177349807	2.69384713614106e-09
3728	JUP	junction plakoglobin [Source:HGNC Symbol;Acc:HGNC:6207]	4.03041495606847	3.36584970783636e-09
23327	NEDD4L	neural precursor cell expressed, developmentally down-regulated 4-like, E3 ubiquitin protein ligase [Source:HGNC Symbol;Acc:HGNC:7728]	1.56080486948196	3.85315986668878e-09
9254	CACNA2D2	calcium channel, voltage-dependent, alpha 2/delta subunit 2 [Source:HGNC Symbol;Acc:HGNC:1400]	4.04440903704966	3.88135310030977e-09
3706	ITPKA	inositol-trisphosphate 3-kinase A [Source:HGNC Symbol;Acc:HGNC:6178]	4.14072130767363	4.54522768152197e-09
85461	TANC1	tetratricopeptide repeat, ankyrin repeat and coiled-coil containing 1 [Source:HGNC Symbol;Acc:HGNC:29364]	2.91887347376482	4.77473376815826e-09
55336	FBXL8	F-box and leucine-rich repeat protein 8 [Source:HGNC Symbol;Acc:HGNC:17875]	1.76225898379321	5.36530665310242e-09
217	ALDH2	aldehyde dehydrogenase 2 family (mitochondrial) [Source:HGNC Symbol;Acc:HGNC:404]	1.31471775912177	6.04848880381172e-09
6890	TAP1	transporter 1, ATP-binding cassette, sub-family B (MDR/TAP) [Source:HGNC Symbol;Acc:HGNC:43]	1.51035202630004	7.35486918055861e-09
8437	RASAL1	RAS protein activator like 1 (GAP1 like) [Source:HGNC Symbol;Acc:HGNC:9873]	3.34862087941654	7.37012730287011e-09
63898	SH2D4A	SH2 domain containing 4A [Source:HGNC Symbol;Acc:HGNC:26102]	3.29011364859844	9.84464578967045e-09
6774	STAT3	signal transducer and activator of transcription 3 (acute-phase response factor) [Source:HGNC Symbol;Acc:HGNC:11364]	0.55732323939408	1.03044297212704e-08
9545	RAB3D	RAB3D, member RAS oncogene family [Source:HGNC Symbol;Acc:HGNC:9779]	1.4252893279219	1.31295355945799e-08
6405	SEMA3F	sema domain, immunoglobulin domain (Ig), short basic domain, secreted, (semaphorin) 3F [Source:HGNC Symbol;Acc:HGNC:10728]	3.4878266190298	1.52226212107196e-08
256302	NATD1	N-acetyltransferase domain containing 1 [Source:HGNC Symbol;Acc:HGNC:30770]	1.57199223704369	1.74761770968487e-08
10392	NOD1	nucleotide-binding oligomerization domain containing 1 [Source:HGNC Symbol;Acc:HGNC:16390]	1.76061051042433	2.02534535434642e-08
3902	LAG3	lymphocyte-activation gene 3 [Source:HGNC Symbol;Acc:HGNC:6476]	5.23944247006384	2.02534535434642e-08
25865	PRKD2	protein kinase D2 [Source:HGNC Symbol;Acc:HGNC:17293]	1.54982513796691	2.32740327362975e-08
202333	CMYA5	cardiomyopathy associated 5 [Source:HGNC Symbol;Acc:HGNC:14305]	3.55441560356246	2.80883429414812e-08
10500	SEMA6C	sema domain, transmembrane domain (TM), and cytoplasmic domain, (semaphorin) 6C [Source:HGNC Symbol;Acc:HGNC:10740]	2.75098199395073	2.81529622264518e-08
2633	GBP1	guanylate binding protein 1, interferon-inducible [Source:HGNC Symbol;Acc:HGNC:4182]	2.34066164586062	2.91119628445222e-08
23070	CMTR1	cap methyltransferase 1 [Source:HGNC Symbol;Acc:HGNC:21077]	1.12255512132809	3.29893075868912e-08
283663	LINC00926	long intergenic non-protein coding RNA 926 [Source:HGNC Symbol;Acc:HGNC:27514]	2.82204852000751	3.65294705232916e-08
247	ALOX15B	arachidonate 15-lipoxygenase, type B [Source:HGNC Symbol;Acc:HGNC:434]	3.4042005117267	3.68377692350253e-08
122786	FRMD6	FERM domain containing 6 [Source:HGNC Symbol;Acc:HGNC:19839]	1.8113694750149	3.68377692350253e-08
10673	TNFSF13B	tumor necrosis factor (ligand) superfamily, member 13b [Source:HGNC Symbol;Acc:HGNC:11929]	2.29983878853909	3.68377692350253e-08
55716	LMBR1L	limb development membrane protein 1-like [Source:HGNC Symbol;Acc:HGNC:18268]	1.46505477056887	4.11504483657014e-08
93082	NEURL3	neuralized E3 ubiquitin protein ligase 3 [Source:HGNC Symbol;Acc:HGNC:25162]	4.01888217222718	4.34172747772932e-08
2643	GCH1	GTP cyclohydrolase 1 [Source:HGNC Symbol;Acc:HGNC:4193]	2.44628986282905	4.7666916116248e-08
3430	IFI35	interferon-induced protein 35 [Source:HGNC Symbol;Acc:HGNC:5399]	1.87717272879788	5.77463860200429e-08
54625	PARP14	poly (ADP-ribose) polymerase family, member 14 [Source:HGNC Symbol;Acc:HGNC:29232]	2.13575400370211	6.29436285032047e-08
2070	EYA4	EYA transcriptional coactivator and phosphatase 4 [Source:HGNC Symbol;Acc:HGNC:3522]	4.5622735082609	6.87578866456965e-08
1647	GADD45A	growth arrest and DNA-damage-inducible, alpha [Source:HGNC Symbol;Acc:HGNC:4095]	2.95454754035637	6.9622870042735e-08
2833	CXCR3	chemokine (C-X-C motif) receptor 3 [Source:HGNC Symbol;Acc:HGNC:4540]	4.14748407488915	7.13269184050457e-08
125488	TTC39C	tetratricopeptide repeat domain 39C [Source:HGNC Symbol;Acc:HGNC:26595]	1.3441698399058	7.13269184050457e-08
231	AKR1B1	aldo-keto reductase family 1, member B1 (aldose reductase) [Source:HGNC Symbol;Acc:HGNC:381]	1.12212461881189	7.13269184050457e-08
1955	MEGF9	multiple EGF-like-domains 9 [Source:HGNC Symbol;Acc:HGNC:3234]	2.06271011050314	8.44999324730473e-08
2887	GRB10	growth factor receptor-bound protein 10 [Source:HGNC Symbol;Acc:HGNC:4564]	1.6793499721059	8.51644791096058e-08
27348	TOR1B	torsin family 1, member B (torsin B) [Source:HGNC Symbol;Acc:HGNC:11995]	1.44592392900296	8.855980280841e-08
64853	AIDA	axin interactor, dorsalization associated [Source:HGNC Symbol;Acc:HGNC:25761]	1.47750186547501	9.34568055211854e-08
9750	FAM65B	family with sequence similarity 65, member B [Source:HGNC Symbol;Acc:HGNC:13872]	4.83084641193133	1.12870113233223e-07
151195	CCNYL1	cyclin Y-like 1 [Source:HGNC Symbol;Acc:HGNC:26868]	0.942344250498994	1.18023546880347e-07
51161	C3orf18	chromosome 3 open reading frame 18 [Source:HGNC Symbol;Acc:HGNC:24837]	1.29385280339031	1.20245915488847e-07
8408	ULK1	unc-51 like autophagy activating kinase 1 [Source:HGNC Symbol;Acc:HGNC:12558]	1.80469449408907	1.21678466702646e-07
843	CASP10	caspase 10, apoptosis-related cysteine peptidase [Source:HGNC Symbol;Acc:HGNC:1500]	1.50324254788162	1.23757333917707e-07
152926	PPM1K	protein phosphatase, Mg2+/Mn2+ dependent, 1K [Source:HGNC Symbol;Acc:HGNC:25415]	2.79391159423488	1.43731706339969e-07
90139	TSPAN18	tetraspanin 18 [Source:HGNC Symbol;Acc:HGNC:20660]	4.38379011366078	1.44083628048761e-07
27289	RND1	Rho family GTPase 1 [Source:HGNC Symbol;Acc:HGNC:18314]	2.66802532899337	1.50032936142234e-07
80821	DDHD1	DDHD domain containing 1 [Source:HGNC Symbol;Acc:HGNC:19714]	1.26205644200269	1.6657363512723e-07
57648	KIAA1522	KIAA1522 [Source:HGNC Symbol;Acc:HGNC:29301]	1.94327194655664	1.77071120598085e-07
716	C1S	complement component 1, s subcomponent [Source:HGNC Symbol;Acc:HGNC:1247]	2.51340461496007	1.93114289575048e-07
113451	AZIN2	antizyme inhibitor 2 [Source:HGNC Symbol;Acc:HGNC:29957]	3.02937324208833	1.97446101633849e-07
54020	SLC37A1	solute carrier family 37 (glucose-6-phosphate transporter), member 1 [Source:HGNC Symbol;Acc:HGNC:11024]	1.30654572793112	2.09679705032164e-07
10023	FRAT1	frequently rearranged in advanced T-cell lymphomas 1 [Source:HGNC Symbol;Acc:HGNC:3944]	3.06283918776056	2.26162265598144e-07
2872	MKNK2	MAP kinase interacting serine/threonine kinase 2 [Source:HGNC Symbol;Acc:HGNC:7111]	1.4106085134252	2.54503986068941e-07
8743	TNFSF10	tumor necrosis factor (ligand) superfamily, member 10 [Source:HGNC Symbol;Acc:HGNC:11925]	3.35751559087187	2.56660057949847e-07
6993	DYNLT1	dynein, light chain, Tctex-type 1 [Source:HGNC Symbol;Acc:HGNC:11697]	0.991978415068154	2.68762903603479e-07
643866	CBLN3	cerebellin 3 precursor [Source:HGNC Symbol;Acc:HGNC:20146]	2.65717235019788	2.68762903603479e-07
55008	HERC6	HECT and RLD domain containing E3 ubiquitin protein ligase family member 6 [Source:HGNC Symbol;Acc:HGNC:26072]	1.63722412914473	2.76356801989336e-07
5913	RAPSN	receptor-associated protein of the synapse [Source:HGNC Symbol;Acc:HGNC:9863]	1.77082497910969	2.79233844713486e-07
219537	SMTNL1	smoothelin-like 1 [Source:HGNC Symbol;Acc:HGNC:32394]	2.6575840462078	2.86084700196959e-07
9828	ARHGEF17	Rho guanine nucleotide exchange factor (GEF) 17 [Source:HGNC Symbol;Acc:HGNC:21726]	1.87134919369332	2.92610712582256e-07
5118	PCOLCE	procollagen C-endopeptidase enhancer [Source:HGNC Symbol;Acc:HGNC:8738]	1.85445497916039	3.03043830755808e-07
203197	C9orf91	chromosome 9 open reading frame 91 [Source:HGNC Symbol;Acc:HGNC:24513]	1.32488433945338	3.29458416371821e-07
4330	MN1	meningioma (disrupted in balanced translocation) 1 [Source:HGNC Symbol;Acc:HGNC:7180]	2.52960983021141	4.0054528783324e-07
10444	ZER1	zyg-11 related, cell cycle regulator [Source:HGNC Symbol;Acc:HGNC:30960]	1.09070458835261	4.02025182323728e-07
1545	CYP1B1	cytochrome P450, family 1, subfamily B, polypeptide 1 [Source:HGNC Symbol;Acc:HGNC:2597]	2.5039095381955	4.43672531741088e-07
246778	IL27	interleukin 27 [Source:HGNC Symbol;Acc:HGNC:19157]	3.24201138934373	4.43672531741088e-07
4600	MX2	MX dynamin-like GTPase 2 [Source:HGNC Symbol;Acc:HGNC:7533]	2.00731986055392	4.581807506367e-07
339210	C17orf67	chromosome 17 open reading frame 67 [Source:HGNC Symbol;Acc:HGNC:27900]	2.5126414296037	4.64724124090537e-07
84166	NLRC5	NLR family, CARD domain containing 5 [Source:HGNC Symbol;Acc:HGNC:29933]	2.00413639780825	4.74819135398483e-07
11040	PIM2	Pim-2 proto-oncogene, serine/threonine kinase [Source:HGNC Symbol;Acc:HGNC:8987]	2.73479541013497	4.74819135398483e-07
85363	TRIM5	tripartite motif containing 5 [Source:HGNC Symbol;Acc:HGNC:16276]	1.64578110604178	5.14889796694648e-07
10712	FAM189B	family with sequence similarity 189, member B [Source:HGNC Symbol;Acc:HGNC:1233]	1.57893750274973	5.21990926778318e-07
145864	HAPLN3	hyaluronan and proteoglycan link protein 3 [Source:HGNC Symbol;Acc:HGNC:21446]	3.69472428498701	5.21990926778318e-07
1829	DSG2	desmoglein 2 [Source:HGNC Symbol;Acc:HGNC:3049]	5.08990051294822	6.53882500884438e-07
374378	GALNT18	polypeptide N-acetylgalactosaminyltransferase 18 [Source:HGNC Symbol;Acc:HGNC:30488]	4.58391925596667	6.62161593530984e-07
1379	CR1L	complement component (3b/4b) receptor 1-like [Source:HGNC Symbol;Acc:HGNC:2335]	3.22033324489222	6.86129684257218e-07
4210	MEFV	Mediterranean fever [Source:HGNC Symbol;Acc:HGNC:6998]	4.23836676026707	6.91448055631692e-07
114879	OSBPL5	oxysterol binding protein-like 5 [Source:HGNC Symbol;Acc:HGNC:16392]	1.98743261162862	7.87023270106212e-07
85441	HELZ2	helicase with zinc finger 2, transcriptional coactivator [Source:HGNC Symbol;Acc:HGNC:30021]	2.51591752477818	7.89092550186412e-07
10472	ZBTB18	zinc finger and BTB domain containing 18 [Source:HGNC Symbol;Acc:HGNC:13030]	1.24416246696343	7.94486182801142e-07
431705	ASTL	astacin-like metallo-endopeptidase (M12 family) [Source:HGNC Symbol;Acc:HGNC:31704]	3.1403776230314	8.06773802452044e-07
27076	LYPD3	LY6/PLAUR domain containing 3 [Source:HGNC Symbol;Acc:HGNC:24880]	2.35808703148531	8.61100735003438e-07
57555	NLGN2	neuroligin 2 [Source:HGNC Symbol;Acc:HGNC:14290]	3.60556601597677	8.61100735003438e-07
131601	TPRA1	transmembrane protein, adipocyte asscociated 1 [Source:HGNC Symbol;Acc:HGNC:30413]	1.9532108272956	8.73317628112139e-07
5698	PSMB9	proteasome (prosome, macropain) subunit, beta type, 9 [Source:HGNC Symbol;Acc:HGNC:9546]	1.419458727434	9.53214963459119e-07
440503	PLIN5	perilipin 5 [Source:HGNC Symbol;Acc:HGNC:33196]	4.86170457174653	9.54945557932027e-07
64386	MMP25	matrix metallopeptidase 25 [Source:HGNC Symbol;Acc:HGNC:14246]	3.49693629009307	9.67228555960597e-07
644	BLVRA	biliverdin reductase A [Source:HGNC Symbol;Acc:HGNC:1062]	0.837139458821079	9.9119243977789e-07
9567	GTPBP1	GTP binding protein 1 [Source:HGNC Symbol;Acc:HGNC:4669]	1.30935655412185	1.10164477088628e-06
5423	POLB	polymerase (DNA directed), beta [Source:HGNC Symbol;Acc:HGNC:9174]	1.49179014877517	1.17770486137042e-06
57168	ASPHD2	aspartate beta-hydroxylase domain containing 2 [Source:HGNC Symbol;Acc:HGNC:30437]	1.82813701421451	1.2572032017186e-06
84501	SPIRE2	spire-type actin nucleation factor 2 [Source:HGNC Symbol;Acc:HGNC:30623]	1.6650603862101	1.27553890661583e-06
874	CBR3	carbonyl reductase 3 [Source:HGNC Symbol;Acc:HGNC:1549]	2.81063186368896	1.38125420300365e-06
3663	IRF5	interferon regulatory factor 5 [Source:HGNC Symbol;Acc:HGNC:6120]	1.4789135563139	1.41382583131547e-06
26270	FBXO6	F-box protein 6 [Source:HGNC Symbol;Acc:HGNC:13585]	1.79144169317092	1.45478634568338e-06
101927178	FAM177A1	family with sequence similarity 177, member A1 [Source:HGNC Symbol;Acc:HGNC:19829]	1.12336410101495	1.67971824470712e-06
10501	SEMA6B	sema domain, transmembrane domain (TM), and cytoplasmic domain, (semaphorin) 6B [Source:HGNC Symbol;Acc:HGNC:10739]	3.17847843526791	1.73865664960886e-06
3669	ISG20	interferon stimulated exonuclease gene 20kDa [Source:HGNC Symbol;Acc:HGNC:6130]	3.99118470650757	1.74636316087254e-06
1534	CYB561	cytochrome b561 [Source:HGNC Symbol;Acc:HGNC:2571]	1.86757752633649	1.7615245769584e-06
3600	IL15	interleukin 15 [Source:HGNC Symbol;Acc:HGNC:5977]	2.45913168716896	2.07497765495326e-06
26471	NUPR1	nuclear protein, transcriptional regulator, 1 [Source:HGNC Symbol;Acc:HGNC:29990]	3.19782711231148	2.10430148193834e-06
55526	DHTKD1	dehydrogenase E1 and transketolase domain containing 1 [Source:HGNC Symbol;Acc:HGNC:23537]	1.13997744484625	2.11901957838075e-06
59307	SIGIRR	single immunoglobulin and toll-interleukin 1 receptor (TIR) domain [Source:HGNC Symbol;Acc:HGNC:30575]	1.58402048544762	2.26625518345407e-06
9149	DYRK1B	dual-specificity tyrosine-(Y)-phosphorylation regulated kinase 1B [Source:HGNC Symbol;Acc:HGNC:3092]	1.54331946942317	2.30776084174722e-06
1294	COL7A1	collagen, type VII, alpha 1 [Source:HGNC Symbol;Acc:HGNC:2214]	1.96816960959826	2.40800033507533e-06
5916	RARG	retinoic acid receptor, gamma [Source:HGNC Symbol;Acc:HGNC:9866]	2.38839947591964	2.59088301100157e-06
83716	CRISPLD2	cysteine-rich secretory protein LCCL domain containing 2 [Source:HGNC Symbol;Acc:HGNC:25248]	3.60234128886543	2.65632657281882e-06
3797	KIF3C	kinesin family member 3C [Source:HGNC Symbol;Acc:HGNC:6321]	1.88751485282436	2.66514682234011e-06
2324	FLT4	fms-related tyrosine kinase 4 [Source:HGNC Symbol;Acc:HGNC:3767]	4.03278854691061	2.74908516632234e-06
399665	FAM102A	family with sequence similarity 102, member A [Source:HGNC Symbol;Acc:HGNC:31419]	2.12466966766806	2.94367139880898e-06
9636	ISG15	ISG15 ubiquitin-like modifier [Source:HGNC Symbol;Acc:HGNC:4053]	3.37552665267687	3.03844582871673e-06
64135	IFIH1	interferon induced with helicase C domain 1 [Source:HGNC Symbol;Acc:HGNC:18873]	2.1663289899302	3.03844582871673e-06
8648	NCOA1	nuclear receptor coactivator 1 [Source:HGNC Symbol;Acc:HGNC:7668]	0.842012873048552	3.27524616243102e-06
81558	FAM117A	family with sequence similarity 117, member A [Source:HGNC Symbol;Acc:HGNC:24179]	1.83647504544023	3.46883817772379e-06
4599	MX1	MX dynamin-like GTPase 1 [Source:HGNC Symbol;Acc:HGNC:7532]	2.54476715838428	3.61365715429979e-06
1326	MAP3K8	mitogen-activated protein kinase kinase kinase 8 [Source:HGNC Symbol;Acc:HGNC:6860]	2.46252637880208	3.78382321338667e-06
83719	YPEL3	yippee-like 3 (Drosophila) [Source:HGNC Symbol;Acc:HGNC:18327]	3.05273246917962	3.85958024860543e-06
9414	TJP2	tight junction protein 2 [Source:HGNC Symbol;Acc:HGNC:11828]	1.72518950906223	3.8878492700007e-06
6777	STAT5B	signal transducer and activator of transcription 5B [Source:HGNC Symbol;Acc:HGNC:11367]	0.787381491884771	3.91021535007663e-06
91355	LRP5L	low density lipoprotein receptor-related protein 5-like [Source:HGNC Symbol;Acc:HGNC:25323]	2.44393859521417	3.98688137923414e-06
10186	LHFP	lipoma HMGIC fusion partner [Source:HGNC Symbol;Acc:HGNC:6586]	1.6233251661337	4.22289879723321e-06
54039	PCBP3	poly(rC) binding protein 3 [Source:HGNC Symbol;Acc:HGNC:8651]	2.21258076394882	4.44853825469067e-06
9517	SPTLC2	serine palmitoyltransferase, long chain base subunit 2 [Source:HGNC Symbol;Acc:HGNC:11278]	1.13525253307218	4.55105534783747e-06
81553	FAM49A	family with sequence similarity 49, member A [Source:HGNC Symbol;Acc:HGNC:25373]	1.34919025078293	5.3875562000898e-06
283849	EXOC3L1	exocyst complex component 3-like 1 [Source:HGNC Symbol;Acc:HGNC:27540]	3.66652581337974	5.68897423078963e-06
154214	RNF217	ring finger protein 217 [Source:HGNC Symbol;Acc:HGNC:21487]	1.61056409149432	5.92392110868368e-06
4648	MYO7B	myosin VIIB [Source:HGNC Symbol;Acc:HGNC:7607]	3.0826672679191	5.97402970627608e-06
440498	HSBP1L1	heat shock factor binding protein 1-like 1 [Source:HGNC Symbol;Acc:HGNC:37243]	1.18216478266731	6.45569927727029e-06
388284	C16orf86	chromosome 16 open reading frame 86 [Source:HGNC Symbol;Acc:HGNC:33755]	1.67672430662724	6.45634677424181e-06
2048	EPHB2	EPH receptor B2 [Source:HGNC Symbol;Acc:HGNC:3393]	1.54679917979317	6.81905825655929e-06
116071	BATF2	basic leucine zipper transcription factor, ATF-like 2 [Source:HGNC Symbol;Acc:HGNC:25163]	2.03156051290094	6.84786007449879e-06
8837	CFLAR	CASP8 and FADD-like apoptosis regulator [Source:HGNC Symbol;Acc:HGNC:1876]	1.1002101776757	6.9603701434702e-06
2319	FLOT2	flotillin 2 [Source:HGNC Symbol;Acc:HGNC:3758]	1.30357933974586	7.09438405543838e-06
10410	IFITM3	interferon induced transmembrane protein 3 [Source:HGNC Symbol;Acc:HGNC:5414]	2.08180357484626	7.11172824517657e-06
10346	TRIM22	tripartite motif containing 22 [Source:HGNC Symbol;Acc:HGNC:16379]	1.9698959633984	7.16427774632296e-06
860	RUNX2	runt-related transcription factor 2 [Source:HGNC Symbol;Acc:HGNC:10472]	3.10592804413728	7.33338150239141e-06
54877	ZCCHC2	zinc finger, CCHC domain containing 2 [Source:HGNC Symbol;Acc:HGNC:22916]	1.33952044023698	7.35554868780483e-06
51667	NUB1	negative regulator of ubiquitin-like proteins 1 [Source:HGNC Symbol;Acc:HGNC:17623]	1.36008809793668	7.35554868780483e-06
23332	CLASP1	cytoplasmic linker associated protein 1 [Source:HGNC Symbol;Acc:HGNC:17088]	0.672050508861256	7.39756060094315e-06
23328	SASH1	SAM and SH3 domain containing 1 [Source:HGNC Symbol;Acc:HGNC:19182]	1.08481195883376	7.39756060094315e-06
5509	PPP1R3D	protein phosphatase 1, regulatory subunit 3D [Source:HGNC Symbol;Acc:HGNC:9294]	1.1238862413494	7.44062464078727e-06
3601	IL15RA	interleukin 15 receptor, alpha [Source:HGNC Symbol;Acc:HGNC:5978]	2.49414872073269	7.46283288618844e-06
89846	FGD3	FYVE, RhoGEF and PH domain containing 3 [Source:HGNC Symbol;Acc:HGNC:16027]	1.75370987022532	7.57810354908421e-06
80830	APOL6	apolipoprotein L, 6 [Source:HGNC Symbol;Acc:HGNC:14870]	1.93967531511707	7.57810354908421e-06
23623	RUSC1	RUN and SH3 domain containing 1 [Source:HGNC Symbol;Acc:HGNC:17153]	1.10626746713823	7.57810354908421e-06
84069	PLEKHN1	pleckstrin homology domain containing, family N member 1 [Source:HGNC Symbol;Acc:HGNC:25284]	3.75773721150601	7.64115092784296e-06
4913	NTHL1	nth endonuclease III-like 1 (E. coli) [Source:HGNC Symbol;Acc:HGNC:8028]	1.34698152891152	7.64115092784296e-06
9823	ARMCX2	armadillo repeat containing, X-linked 2 [Source:HGNC Symbol;Acc:HGNC:16869]	1.40143235433721	7.64115092784296e-06
286333	FAM225A	family with sequence similarity 225, member A (non-protein coding) [Source:HGNC Symbol;Acc:HGNC:27855]	2.62401503985432	7.74178929061114e-06
150142	ZNF295-AS1	ZNF295 antisense RNA 1 [Source:HGNC Symbol;Acc:HGNC:23130]	4.64263845009936	7.89052456884905e-06
64224	HERPUD2	HERPUD family member 2 [Source:HGNC Symbol;Acc:HGNC:21915]	1.07635299817849	7.93830481851061e-06
147645	VSIG10L	V-set and immunoglobulin domain containing 10 like [Source:HGNC Symbol;Acc:HGNC:27111]	1.77987830293337	7.93830481851061e-06
30832	ZNF354C	zinc finger protein 354C [Source:HGNC Symbol;Acc:HGNC:16736]	1.26651253406864	7.94139205889035e-06
338440	ANO9	anoctamin 9 [Source:HGNC Symbol;Acc:HGNC:20679]	2.95906747837818	8.18731904669431e-06
6674	SPAG1	sperm associated antigen 1 [Source:HGNC Symbol;Acc:HGNC:11212]	2.10011049784664	8.41767661856424e-06
387644	LINC00202-1	long intergenic non-protein coding RNA 202-1 [Source:HGNC Symbol;Acc:HGNC:24672]	2.66890791353337	8.43527206803672e-06
80025	PANK2	pantothenate kinase 2 [Source:HGNC Symbol;Acc:HGNC:15894]	0.778530495389377	8.78050129476881e-06
8506	CNTNAP1	contactin associated protein 1 [Source:HGNC Symbol;Acc:HGNC:8011]	3.46553787635073	8.92961595532815e-06
220004	PPP1R32	protein phosphatase 1, regulatory subunit 32 [Source:HGNC Symbol;Acc:HGNC:28869]	2.15867651996049	8.9474860509544e-06
2859	GPR35	G protein-coupled receptor 35 [Source:HGNC Symbol;Acc:HGNC:4492]	3.04436425539898	9.15317160731053e-06
57169	ZNFX1	zinc finger, NFX1-type containing 1 [Source:HGNC Symbol;Acc:HGNC:29271]	0.954697644580909	9.76826498699569e-06
60489	APOBEC3G	apolipoprotein B mRNA editing enzyme, catalytic polypeptide-like 3G [Source:HGNC Symbol;Acc:HGNC:17357]	1.13731732861077	9.8716561956127e-06
8722	CTSF	cathepsin F [Source:HGNC Symbol;Acc:HGNC:2531]	1.0957118685209	1.05606337489909e-05
84875	PARP10	poly (ADP-ribose) polymerase family, member 10 [Source:HGNC Symbol;Acc:HGNC:25895]	1.82112429018259	1.06324845002673e-05
55114	ARHGAP17	Rho GTPase activating protein 17 [Source:HGNC Symbol;Acc:HGNC:18239]	0.844701506002848	1.11138929761397e-05
3996	LLGL1	lethal giant larvae homolog 1 (Drosophila) [Source:HGNC Symbol;Acc:HGNC:6628]	1.33032981875762	1.12340195774306e-05
51205	ACP6	acid phosphatase 6, lysophosphatidic [Source:HGNC Symbol;Acc:HGNC:29609]	0.945022933358686	1.12940986464703e-05
7295	TXN	thioredoxin [Source:HGNC Symbol;Acc:HGNC:12435]	1.02919849854493	1.12992477348399e-05
23130	ATG2A	autophagy related 2A [Source:HGNC Symbol;Acc:HGNC:29028]	1.51705517939778	1.2070565062663e-05
23479	ISCU	iron-sulfur cluster assembly enzyme [Source:HGNC Symbol;Acc:HGNC:29882]	0.963604181908791	1.2127763420743e-05
57462	KIAA1161	KIAA1161 [Source:HGNC Symbol;Acc:HGNC:19918]	1.65286397046961	1.22510481170198e-05
389072	PLEKHM3	pleckstrin homology domain containing, family M, member 3 [Source:HGNC Symbol;Acc:HGNC:34006]	1.51404226278691	1.28294245495006e-05
10129	FRY	furry homolog (Drosophila) [Source:HGNC Symbol;Acc:HGNC:20367]	1.91926990045687	1.35364085431554e-05
116844	LRG1	leucine-rich alpha-2-glycoprotein 1 [Source:HGNC Symbol;Acc:HGNC:29480]	3.59655164315539	1.36179535035816e-05
11237	RNF24	ring finger protein 24 [Source:HGNC Symbol;Acc:HGNC:13779]	1.81500561908703	1.44336787694294e-05
3437	IFIT3	interferon-induced protein with tetratricopeptide repeats 3 [Source:HGNC Symbol;Acc:HGNC:5411]	2.87195542533405	1.44922117179793e-05
23096	IQSEC2	IQ motif and Sec7 domain 2 [Source:HGNC Symbol;Acc:HGNC:29059]	1.48432861057851	1.44922117179793e-05
5493	PPL	periplakin [Source:HGNC Symbol;Acc:HGNC:9273]	2.52057520796755	1.49783717442253e-05
	ANO7P1	anoctamin 7 pseudogene 1 [Source:HGNC Symbol;Acc:HGNC:32248]	2.63796447059891	1.52685248940044e-05
6584	SLC22A5	solute carrier family 22 (organic cation/carnitine transporter), member 5 [Source:HGNC Symbol;Acc:HGNC:10969]	0.95242729566928	1.5922510769518e-05
387521	TMEM189	transmembrane protein 189 [Source:HGNC Symbol;Acc:HGNC:16735]	1.38228188995316	1.65266513786558e-05
220002	CYB561A3	cytochrome b561 family, member A3 [Source:HGNC Symbol;Acc:HGNC:23014]	1.30850452423027	1.75177664018723e-05
8425	LTBP4	latent transforming growth factor beta binding protein 4 [Source:HGNC Symbol;Acc:HGNC:6717]	1.93519560939174	1.93116326061676e-05
23351	KHNYN	KH and NYN domain containing [Source:HGNC Symbol;Acc:HGNC:20166]	1.06297635147762	2.05148156640223e-05
2200	FBN1	fibrillin 1 [Source:HGNC Symbol;Acc:HGNC:3603]	2.16620706421515	2.0554668573105e-05
6274	S100A3	S100 calcium binding protein A3 [Source:HGNC Symbol;Acc:HGNC:10493]	2.86673680482911	2.08211564969727e-05
23586	DDX58	DEAD (Asp-Glu-Ala-Asp) box polypeptide 58 [Source:HGNC Symbol;Acc:HGNC:19102]	1.70612689652207	2.08296887745565e-05
55337	C19orf66	chromosome 19 open reading frame 66 [Source:HGNC Symbol;Acc:HGNC:25649]	1.49093881960043	2.08482071425989e-05
375790	AGRN	agrin [Source:HGNC Symbol;Acc:HGNC:329]	1.5873212131367	2.15655888331556e-05
1528	CYB5A	cytochrome b5 type A (microsomal) [Source:HGNC Symbol;Acc:HGNC:2570]	1.11193857756639	2.18208130498496e-05
3434	IFIT1	interferon-induced protein with tetratricopeptide repeats 1 [Source:HGNC Symbol;Acc:HGNC:5407]	2.9522595342289	2.19469309842456e-05
55509	BATF3	basic leucine zipper transcription factor, ATF-like 3 [Source:HGNC Symbol;Acc:HGNC:28915]	1.8292278624764	2.20105398358949e-05
113730	KLHDC7B	kelch domain containing 7B [Source:HGNC Symbol;Acc:HGNC:25145]	3.14670275366471	2.20365914404604e-05
374875	HSD11B1L	hydroxysteroid (11-beta) dehydrogenase 1-like [Source:HGNC Symbol;Acc:HGNC:30419]	1.82873616958686	2.20365914404604e-05
9781	RNF144A	ring finger protein 144A [Source:HGNC Symbol;Acc:HGNC:20457]	2.77934404929018	2.23291549331653e-05
286530	P2RY8	purinergic receptor P2Y, G-protein coupled, 8 [Source:HGNC Symbol;Acc:HGNC:15524]	3.12583796039478	2.24719487005041e-05
10076	PTPRU	protein tyrosine phosphatase, receptor type, U [Source:HGNC Symbol;Acc:HGNC:9683]	2.71616177733157	2.37067119087689e-05
3911	LAMA5	laminin, alpha 5 [Source:HGNC Symbol;Acc:HGNC:6485]	2.77935741728985	2.40208329464956e-05
64132	XYLT2	xylosyltransferase II [Source:HGNC Symbol;Acc:HGNC:15517]	1.33963821706393	2.45864620272685e-05
55650	PIGV	phosphatidylinositol glycan anchor biosynthesis, class V [Source:HGNC Symbol;Acc:HGNC:26031]	1.24738517146452	2.5433632914691e-05
57728	WDR19	WD repeat domain 19 [Source:HGNC Symbol;Acc:HGNC:18340]	1.43496005366611	2.54657879332852e-05
57234	LINC00869	long intergenic non-protein coding RNA 869 [Source:EntrezGene;Acc:57234]	2.70379693067176	2.67095888273312e-05
9826	ARHGEF11	Rho guanine nucleotide exchange factor (GEF) 11 [Source:HGNC Symbol;Acc:HGNC:14580]	0.92000260536094	2.67644292070913e-05
4038	LRP4	low density lipoprotein receptor-related protein 4 [Source:HGNC Symbol;Acc:HGNC:6696]	2.5887747130173	2.67644292070913e-05
79901	CYBRD1	cytochrome b reductase 1 [Source:HGNC Symbol;Acc:HGNC:20797]	1.77395884456275	2.67644292070913e-05
93	ACVR2B	activin A receptor, type IIB [Source:HGNC Symbol;Acc:HGNC:174]	1.689576692669	2.74241188585684e-05
340152	ZC3H12D	zinc finger CCCH-type containing 12D [Source:HGNC Symbol;Acc:HGNC:21175]	1.75968241071108	2.74372351403911e-05
1612	DAPK1	death-associated protein kinase 1 [Source:HGNC Symbol;Acc:HGNC:2674]	0.986599632997037	2.8033827123092e-05
81030	ZBP1	Z-DNA binding protein 1 [Source:HGNC Symbol;Acc:HGNC:16176]	3.8659060312194	2.8292243081269e-05
2634	GBP2	guanylate binding protein 2, interferon-inducible [Source:HGNC Symbol;Acc:HGNC:4183]	1.03394751339118	2.88606186485882e-05
55890	GPRC5C	G protein-coupled receptor, class C, group 5, member C [Source:HGNC Symbol;Acc:HGNC:13309]	3.8635741663752	2.95903188034455e-05
5079	PAX5	paired box 5 [Source:HGNC Symbol;Acc:HGNC:8619]	3.40108163749255	2.97201799245124e-05
4502	MT2A	metallothionein 2A [Source:HGNC Symbol;Acc:HGNC:7406]	2.11215372413531	3.00957274855199e-05
29964	PRICKLE4	prickle homolog 4 (Drosophila) [Source:HGNC Symbol;Acc:HGNC:16805]	1.35880489069248	3.0681200222051e-05
23582	CCNDBP1	cyclin D-type binding-protein 1 [Source:HGNC Symbol;Acc:HGNC:1587]	0.730592007008631	3.15603275482136e-05
55620	STAP2	signal transducing adaptor family member 2 [Source:HGNC Symbol;Acc:HGNC:30430]	3.09746894526909	3.23092934907511e-05
10350	ABCA9	ATP-binding cassette, sub-family A (ABC1), member 9 [Source:HGNC Symbol;Acc:HGNC:39]	3.23311525523403	3.23092934907511e-05
5635	PRPSAP1	phosphoribosyl pyrophosphate synthetase-associated protein 1 [Source:HGNC Symbol;Acc:HGNC:9466]	0.65969346862272	3.43632514137354e-05
266675	BEST4	bestrophin 4 [Source:HGNC Symbol;Acc:HGNC:17106]	2.69313746604808	3.44096605680726e-05
158405	KIAA1958	KIAA1958 [Source:HGNC Symbol;Acc:HGNC:23427]	2.10263013263589	3.5044477547451e-05
57669	EPB41L5	erythrocyte membrane protein band 4.1 like 5 [Source:HGNC Symbol;Acc:HGNC:19819]	2.19971129833821	3.72244869388343e-05
3574	IL7	interleukin 7 [Source:HGNC Symbol;Acc:HGNC:6023]	1.92966242064483	3.75259230875909e-05
10188	TNK2	tyrosine kinase, non-receptor, 2 [Source:HGNC Symbol;Acc:HGNC:19297]	1.60052635177749	4.02400121663446e-05
430	ASCL2	achaete-scute family bHLH transcription factor 2 [Source:HGNC Symbol;Acc:HGNC:739]	3.95388380437021	4.04798160962964e-05
57491	AHRR	aryl-hydrocarbon receptor repressor [Source:HGNC Symbol;Acc:HGNC:346]	2.22329423243018	4.08613516365456e-05
129293	TRABD2A	TraB domain containing 2A [Source:HGNC Symbol;Acc:HGNC:27013]	1.80290294651004	4.65123366189954e-05
2281	FKBP1B	FK506 binding protein 1B, 12.6 kDa [Source:HGNC Symbol;Acc:HGNC:3712]	2.33617869663803	4.68884909636058e-05
6533	SLC6A6	solute carrier family 6 (neurotransmitter transporter), member 6 [Source:HGNC Symbol;Acc:HGNC:11052]	1.00736637438913	4.70504193855134e-05
3659	IRF1	interferon regulatory factor 1 [Source:HGNC Symbol;Acc:HGNC:6116]	2.47205750341641	4.73440356594033e-05
146206	RLTPR	RGD motif, leucine rich repeats, tropomodulin domain and proline-rich containing [Source:HGNC Symbol;Acc:HGNC:27089]	2.74470553516573	4.84729543599312e-05
222643	UNC5CL	unc-5 homolog C (C. elegans)-like [Source:HGNC Symbol;Acc:HGNC:21203]	2.72783186240707	5.43153139922105e-05
9235	IL32	interleukin 32 [Source:HGNC Symbol;Acc:HGNC:16830]	2.96971215468664	5.91980517507938e-05
79135	APOO	apolipoprotein O [Source:HGNC Symbol;Acc:HGNC:28727]	1.55651628177711	5.98339168635161e-05
10553	HTATIP2	HIV-1 Tat interactive protein 2, 30kDa [Source:HGNC Symbol;Acc:HGNC:16637]	0.741479999180456	6.01038783844247e-05
4130	MAP1A	microtubule-associated protein 1A [Source:HGNC Symbol;Acc:HGNC:6835]	1.24598375751212	6.01038783844247e-05
169355	IDO2	indoleamine 2,3-dioxygenase 2 [Source:HGNC Symbol;Acc:HGNC:27269]	4.4749602984724	6.41675706850958e-05
2642	GCGR	glucagon receptor [Source:HGNC Symbol;Acc:HGNC:4192]	3.35718657404937	6.43763972305461e-05
51311	TLR8	toll-like receptor 8 [Source:HGNC Symbol;Acc:HGNC:15632]	2.29053974665452	6.49402482035308e-05
445	ASS1	argininosuccinate synthase 1 [Source:HGNC Symbol;Acc:HGNC:758]	2.92939121990801	6.64274765694548e-05
5333	PLCD1	phospholipase C, delta 1 [Source:HGNC Symbol;Acc:HGNC:9060]	1.55135815278865	6.7605316781377e-05
10349	ABCA10	ATP-binding cassette, sub-family A (ABC1), member 10 [Source:HGNC Symbol;Acc:HGNC:30]	2.88850038395058	7.0310131720223e-05
115	ADCY9	adenylate cyclase 9 [Source:HGNC Symbol;Acc:HGNC:240]	0.839947073766938	7.5933433889942e-05
24142	NAT6	N-acetyltransferase 6 (GCN5-related) [Source:HGNC Symbol;Acc:HGNC:30252]	1.44146489536769	7.60815278021428e-05
55281	TMEM140	transmembrane protein 140 [Source:HGNC Symbol;Acc:HGNC:21870]	1.24921449454194	7.83420090077053e-05
5239	PGM5	phosphoglucomutase 5 [Source:HGNC Symbol;Acc:HGNC:8908]	2.34509084184959	7.94423471800312e-05
91543	RSAD2	radical S-adenosyl methionine domain containing 2 [Source:HGNC Symbol;Acc:HGNC:30908]	3.31934751724276	8.04329017173466e-05
165324	UBXN2A	UBX domain protein 2A [Source:HGNC Symbol;Acc:HGNC:27265]	1.23218185936633	8.13648466840079e-05
129685	TAF8	TAF8 RNA polymerase II, TATA box binding protein (TBP)-associated factor, 43kDa [Source:HGNC Symbol;Acc:HGNC:17300]	0.987020769402233	8.15440477329759e-05
3660	IRF2	interferon regulatory factor 2 [Source:HGNC Symbol;Acc:HGNC:6117]	1.15561237640797	8.15740908349205e-05
112476	PRRT2	proline-rich transmembrane protein 2 [Source:HGNC Symbol;Acc:HGNC:30500]	2.05525731838643	8.18203497190986e-05
84905	ZNF341	zinc finger protein 341 [Source:HGNC Symbol;Acc:HGNC:15992]	1.40633604978016	8.72055813387576e-05
57801	HES4	hes family bHLH transcription factor 4 [Source:HGNC Symbol;Acc:HGNC:24149]	3.71775228103982	8.72885222683339e-05
10163	WASF2	WAS protein family, member 2 [Source:HGNC Symbol;Acc:HGNC:12733]	0.448212549126274	9.12149554119865e-05
113230	CTB-55O6.8	Uncharacterized protein LOC113230 [Source:UniProtKB/Swiss-Prot;Acc:Q96FF7]	1.39759180462572	9.40162759971579e-05
23559	WBP1	WW domain binding protein 1 [Source:HGNC Symbol;Acc:HGNC:12737]	1.08978533241279	0.000101449397507425
23461	ABCA5	ATP-binding cassette, sub-family A (ABC1), member 5 [Source:HGNC Symbol;Acc:HGNC:35]	1.81560143300429	0.000104201530233589
2869	GRK5	G protein-coupled receptor kinase 5 [Source:HGNC Symbol;Acc:HGNC:4544]	2.40655116886735	0.000111494757468468
116448	OLIG1	oligodendrocyte transcription factor 1 [Source:HGNC Symbol;Acc:HGNC:16983]	2.94758054118339	0.000118252273888049
84787	SUV420H2	suppressor of variegation 4-20 homolog 2 (Drosophila) [Source:HGNC Symbol;Acc:HGNC:28405]	1.86486557603941	0.000119036908296929
153222	CREBRF	CREB3 regulatory factor [Source:HGNC Symbol;Acc:HGNC:24050]	2.62705436618209	0.000120206469515353
388403	YPEL2	yippee-like 2 (Drosophila) [Source:HGNC Symbol;Acc:HGNC:18326]	1.95068170234737	0.000124013654999232
2590	GALNT2	polypeptide N-acetylgalactosaminyltransferase 2 [Source:HGNC Symbol;Acc:HGNC:4124]	0.680050245903201	0.000124608314133319
161145	TMEM229B	transmembrane protein 229B [Source:HGNC Symbol;Acc:HGNC:20130]	2.53899269429928	0.000124608314133319
729438	GATSL2	GATS protein-like 2 [Source:HGNC Symbol;Acc:HGNC:37073]	1.94323975132985	0.000128765708010607
220323	OAF	OAF homolog (Drosophila) [Source:HGNC Symbol;Acc:HGNC:28752]	1.39828413999566	0.000134057454195688
56474	CTPS2	CTP synthase 2 [Source:HGNC Symbol;Acc:HGNC:2520]	0.818838229645835	0.000140032556494509
55971	BAIAP2L1	BAI1-associated protein 2-like 1 [Source:HGNC Symbol;Acc:HGNC:21649]	1.59738818111476	0.00014118619375305
9367	RAB9A	RAB9A, member RAS oncogene family [Source:HGNC Symbol;Acc:HGNC:9792]	1.74183813798419	0.00014118619375305
51524	TMEM138	transmembrane protein 138 [Source:HGNC Symbol;Acc:HGNC:26944]	0.802265093674129	0.000142481507958736
126282	TNFAIP8L1	tumor necrosis factor, alpha-induced protein 8-like 1 [Source:HGNC Symbol;Acc:HGNC:28279]	1.40003522245135	0.000142481507958736
4343	MOV10	Mov10 RISC complex RNA helicase [Source:HGNC Symbol;Acc:HGNC:7200]	0.858781060285388	0.000143458753738868
55715	DOK4	docking protein 4 [Source:HGNC Symbol;Acc:HGNC:19868]	2.9981647529295	0.000144322205935438
83959	SLC4A11	solute carrier family 4, sodium borate transporter, member 11 [Source:HGNC Symbol;Acc:HGNC:16438]	1.69202933182126	0.000146893932442616
55103	RALGPS2	Ral GEF with PH domain and SH3 binding motif 2 [Source:HGNC Symbol;Acc:HGNC:30279]	1.95061875928871	0.000146893932442616
23682	RAB38	RAB38, member RAS oncogene family [Source:HGNC Symbol;Acc:HGNC:9776]	1.45889270865179	0.000147521195217
8555	CDC14B	cell division cycle 14B [Source:HGNC Symbol;Acc:HGNC:1719]	2.13929410455631	0.000148344192434526
100532736	NBL1	neuroblastoma 1, DAN family BMP antagonist [Source:HGNC Symbol;Acc:HGNC:7650]	2.91377987100685	0.000151138642686918
64122	FN3K	fructosamine 3 kinase [Source:HGNC Symbol;Acc:HGNC:24822]	1.09056491244746	0.000152956184752783
80210	ARMC9	armadillo repeat containing 9 [Source:HGNC Symbol;Acc:HGNC:20730]	1.67915149629368	0.000153474914189807
151647	FAM19A4	family with sequence similarity 19 (chemokine (C-C motif)-like), member A4 [Source:HGNC Symbol;Acc:HGNC:21591]	1.96895134326906	0.000154300740752255
149473	CCDC24	coiled-coil domain containing 24 [Source:HGNC Symbol;Acc:HGNC:28688]	1.70035569790901	0.00015630381703068
57664	PLEKHA4	pleckstrin homology domain containing, family A (phosphoinositide binding specific) member 4 [Source:HGNC Symbol;Acc:HGNC:14339]	2.11322427010835	0.000156900501193152
147015	DHRS13	dehydrogenase/reductase (SDR family) member 13 [Source:HGNC Symbol;Acc:HGNC:28326]	2.89770346860429	0.000160792525710813
970	CD70	CD70 molecule [Source:HGNC Symbol;Acc:HGNC:11937]	2.97408565091487	0.000160792525710813
159091	FAM122C	family with sequence similarity 122C [Source:HGNC Symbol;Acc:HGNC:25202]	1.26838475611976	0.000162041411257141
51309	ARMCX1	armadillo repeat containing, X-linked 1 [Source:HGNC Symbol;Acc:HGNC:18073]	0.911470654908923	0.000163663344042115
4939	OAS2	2'-5'-oligoadenylate synthetase 2, 69/71kDa [Source:HGNC Symbol;Acc:HGNC:8087]	2.31732342607579	0.000168662243003014
10149	GPR64	G protein-coupled receptor 64 [Source:HGNC Symbol;Acc:HGNC:4516]	2.7105597942951	0.00017546126962342
9751	SNPH	syntaphilin [Source:HGNC Symbol;Acc:HGNC:15931]	2.99857427132463	0.000183508872193184
342897	NCCRP1	non-specific cytotoxic cell receptor protein 1 homolog (zebrafish) [Source:HGNC Symbol;Acc:HGNC:33739]	3.53748599375145	0.000187106152510553
64005	MYO1G	myosin IG [Source:HGNC Symbol;Acc:HGNC:13880]	3.09644952629568	0.000188178076521477
9337	CNOT8	CCR4-NOT transcription complex, subunit 8 [Source:HGNC Symbol;Acc:HGNC:9207]	0.968997525390566	0.000199046827889034
84456	L3MBTL3	l(3)mbt-like 3 (Drosophila) [Source:HGNC Symbol;Acc:HGNC:23035]	1.85687218848297	0.00020139581725793
57558	USP35	ubiquitin specific peptidase 35 [Source:HGNC Symbol;Acc:HGNC:20061]	1.00474618700494	0.000204520102613101
355	FAS	Fas cell surface death receptor [Source:HGNC Symbol;Acc:HGNC:11920]	1.45965086726471	0.000204923249263893
7082	TJP1	tight junction protein 1 [Source:HGNC Symbol;Acc:HGNC:11827]	1.1613713990755	0.000212875617810036
643	CXCR5	chemokine (C-X-C motif) receptor 5 [Source:HGNC Symbol;Acc:HGNC:1060]	3.34588934431658	0.000217777574609497
54897	CASZ1	castor zinc finger 1 [Source:HGNC Symbol;Acc:HGNC:26002]	2.69092254535085	0.000221409570353998
5164	PDK2	pyruvate dehydrogenase kinase, isozyme 2 [Source:HGNC Symbol;Acc:HGNC:8810]	0.883511266767832	0.000222596467681406
6594	SMARCA1	SWI/SNF related, matrix associated, actin dependent regulator of chromatin, subfamily a, member 1 [Source:HGNC Symbol;Acc:HGNC:11097]	1.95877409097241	0.000222819750131219
79629	OCEL1	occludin/ELL domain containing 1 [Source:HGNC Symbol;Acc:HGNC:26221]	1.65337545435856	0.000224619324566623
146760	RTN4RL1	reticulon 4 receptor-like 1 [Source:HGNC Symbol;Acc:HGNC:21329]	5.67406989795812	0.000224749631084245
57700	FAM160B1	family with sequence similarity 160, member B1 [Source:HGNC Symbol;Acc:HGNC:29320]	1.26790550962864	0.000228363777114765
84936	ZFYVE19	zinc finger, FYVE domain containing 19 [Source:HGNC Symbol;Acc:HGNC:20758]	1.24683651474108	0.000234361922779602
114908	TMEM123	transmembrane protein 123 [Source:HGNC Symbol;Acc:HGNC:30138]	1.66597645230494	0.000241987716239458
57475	PLEKHH1	pleckstrin homology domain containing, family H (with MyTH4 domain) member 1 [Source:HGNC Symbol;Acc:HGNC:17733]	1.9801427579942	0.000242193124548004
3429	IFI27	interferon, alpha-inducible protein 27 [Source:HGNC Symbol;Acc:HGNC:5397]	3.04786426858205	0.00024462203811223
1027	CDKN1B	cyclin-dependent kinase inhibitor 1B (p27, Kip1) [Source:HGNC Symbol;Acc:HGNC:1785]	1.37416056892873	0.000251973378464656
58504	ARHGAP22	Rho GTPase activating protein 22 [Source:HGNC Symbol;Acc:HGNC:30320]	2.03344419898702	0.000253355015615602
114907	FBXO32	F-box protein 32 [Source:HGNC Symbol;Acc:HGNC:16731]	2.78809613837882	0.000254362706633407
9674	KIAA0040	KIAA0040 [Source:HGNC Symbol;Acc:HGNC:28950]	1.52172886628005	0.000263300847249255
9252	RPS6KA5	ribosomal protein S6 kinase, 90kDa, polypeptide 5 [Source:HGNC Symbol;Acc:HGNC:10434]	2.62939543323587	0.000265028772146646
80149	ZC3H12A	zinc finger CCCH-type containing 12A [Source:HGNC Symbol;Acc:HGNC:26259]	2.49383783217265	0.00026746768830676
3958	LGALS3	lectin, galactoside-binding, soluble, 3 [Source:HGNC Symbol;Acc:HGNC:6563]	0.742257121788047	0.000275684815265402
4485	MST1	macrophage stimulating 1 (hepatocyte growth factor-like) [Source:HGNC Symbol;Acc:HGNC:7380]	1.39169375271123	0.000284032302948903
3995	FADS3	fatty acid desaturase 3 [Source:HGNC Symbol;Acc:HGNC:3576]	1.43430358237605	0.00028591850123083
10919	EHMT2	euchromatic histone-lysine N-methyltransferase 2 [Source:HGNC Symbol;Acc:HGNC:14129]	1.25387626031096	0.000291101168198043
9536	PTGES	prostaglandin E synthase [Source:HGNC Symbol;Acc:HGNC:9599]	2.8772208757819	0.00029381000122256
26505	CNNM3	cyclin and CBS domain divalent metal cation transport mediator 3 [Source:HGNC Symbol;Acc:HGNC:104]	1.39664940616381	0.000296690289928589
56997	ADCK3	aarF domain containing kinase 3 [Source:HGNC Symbol;Acc:HGNC:16812]	1.40792789277964	0.000297668303958788
957	ENTPD5	ectonucleoside triphosphate diphosphohydrolase 5 [Source:HGNC Symbol;Acc:HGNC:3367]	1.28848823554711	0.000298850626950277
23094	SIPA1L3	signal-induced proliferation-associated 1 like 3 [Source:HGNC Symbol;Acc:HGNC:23801]	2.03475853478027	0.000303218186906989
284029	LINC00324	long intergenic non-protein coding RNA 324 [Source:HGNC Symbol;Acc:HGNC:26628]	2.64010289249234	0.000304822949229805
9203	ZMYM3	zinc finger, MYM-type 3 [Source:HGNC Symbol;Acc:HGNC:13054]	1.12406289356127	0.000305186689885789
8324	FZD7	frizzled class receptor 7 [Source:HGNC Symbol;Acc:HGNC:4045]	1.56193522239405	0.000316690971053757
285971	ZNF775	zinc finger protein 775 [Source:HGNC Symbol;Acc:HGNC:28501]	1.43152413724233	0.000326726877640538
256329	LMNTD2	lamin tail domain containing 2 [Source:HGNC Symbol;Acc:HGNC:28561]	2.325998258789	0.000327799256718991
2766	GMPR	guanosine monophosphate reductase [Source:HGNC Symbol;Acc:HGNC:4376]	1.76198376281568	0.000328208759151723
90993	CREB3L1	cAMP responsive element binding protein 3-like 1 [Source:HGNC Symbol;Acc:HGNC:18856]	3.44852061384382	0.000328666796754896
2039	DMTN	dematin actin binding protein [Source:HGNC Symbol;Acc:HGNC:3382]	3.10334517125762	0.000328666796754896
139285	AMER1	APC membrane recruitment protein 1 [Source:HGNC Symbol;Acc:HGNC:26837]	0.881207910475303	0.000330341886667895
26959	HBP1	HMG-box transcription factor 1 [Source:HGNC Symbol;Acc:HGNC:23200]	1.48931486950453	0.000330341886667895
6776	STAT5A	signal transducer and activator of transcription 5A [Source:HGNC Symbol;Acc:HGNC:11366]	1.30837808528759	0.000332611320306646
55707	NECAP2	NECAP endocytosis associated 2 [Source:HGNC Symbol;Acc:HGNC:25528]	0.688661496858484	0.000334362315721009
25793	FBXO7	F-box protein 7 [Source:HGNC Symbol;Acc:HGNC:13586]	0.623122530934839	0.000345753634106821
11278	KLF12	Kruppel-like factor 12 [Source:HGNC Symbol;Acc:HGNC:6346]	4.79278483941581	0.000348672158045673
6443	SGCB	sarcoglycan, beta (43kDa dystrophin-associated glycoprotein) [Source:HGNC Symbol;Acc:HGNC:10806]	1.39893626592525	0.000348672158045673
8705	B3GALT4	UDP-Gal:betaGlcNAc beta 1,3-galactosyltransferase, polypeptide 4 [Source:HGNC Symbol;Acc:HGNC:919]	1.7853316446664	0.000348745930780987
9647	PPM1F	protein phosphatase, Mg2+/Mn2+ dependent, 1F [Source:HGNC Symbol;Acc:HGNC:19388]	0.890424361671672	0.000350722348275329
4162	MCAM	melanoma cell adhesion molecule [Source:HGNC Symbol;Acc:HGNC:6934]	2.49682213216959	0.000358163723294185
1267	CNP	2',3'-cyclic nucleotide 3' phosphodiesterase [Source:HGNC Symbol;Acc:HGNC:2158]	1.14207519760704	0.000361003485673217
728431	LINC01137	long intergenic non-protein coding RNA 1137 [Source:HGNC Symbol;Acc:HGNC:49453]	1.66973744793241	0.000372936813978923
283237	TTC9C	tetratricopeptide repeat domain 9C [Source:HGNC Symbol;Acc:HGNC:28432]	0.622484696564998	0.00037684843355936
84181	CHD6	chromodomain helicase DNA binding protein 6 [Source:HGNC Symbol;Acc:HGNC:19057]	0.826968507456742	0.00037684843355936
51148	CERCAM	cerebral endothelial cell adhesion molecule [Source:HGNC Symbol;Acc:HGNC:23723]	1.63122416330397	0.000383686611962299
25976	TIPARP	TCDD-inducible poly(ADP-ribose) polymerase [Source:HGNC Symbol;Acc:HGNC:23696]	1.83414828187087	0.000383686611962299
26502	NARF	nuclear prelamin A recognition factor [Source:HGNC Symbol;Acc:HGNC:29916]	1.03368237350775	0.00038617172923955
8643	PTCH2	patched 2 [Source:HGNC Symbol;Acc:HGNC:9586]	1.31208493093505	0.00038756446840632
147166	TRIM16	tripartite motif containing 16 [Source:HGNC Symbol;Acc:HGNC:17241]	2.00922707027015	0.000420667358380413
91452	ACBD5	acyl-CoA binding domain containing 5 [Source:HGNC Symbol;Acc:HGNC:23338]	0.812962585869575	0.000424680481586584
3321	IGSF3	immunoglobulin superfamily, member 3 [Source:HGNC Symbol;Acc:HGNC:5950]	1.8621982019372	0.000434770814678553
5498	PPOX	protoporphyrinogen oxidase [Source:HGNC Symbol;Acc:HGNC:9280]	0.936556614870794	0.000434770814678553
80325	ABTB1	ankyrin repeat and BTB (POZ) domain containing 1 [Source:HGNC Symbol;Acc:HGNC:18275]	1.63624139182107	0.000447648760126482
94240	EPSTI1	epithelial stromal interaction 1 (breast) [Source:HGNC Symbol;Acc:HGNC:16465]	2.16041163209271	0.000450348024850254
919	CD247	CD247 molecule [Source:HGNC Symbol;Acc:HGNC:1677]	3.5690668450854	0.000451354025509865
23037	PDZD2	PDZ domain containing 2 [Source:HGNC Symbol;Acc:HGNC:18486]	3.25102370505577	0.000453267332953967
91748	ELMSAN1	ELM2 and Myb/SANT-like domain containing 1 [Source:HGNC Symbol;Acc:HGNC:19853]	1.39741193199787	0.000473608850231066
4756	NEO1	neogenin 1 [Source:HGNC Symbol;Acc:HGNC:7754]	3.22584951947862	0.000502955055995308
3433	IFIT2	interferon-induced protein with tetratricopeptide repeats 2 [Source:HGNC Symbol;Acc:HGNC:5409]	2.79842057943743	0.000504511349265744
80818	ZNF436	zinc finger protein 436 [Source:HGNC Symbol;Acc:HGNC:20814]	1.27045363914245	0.000518822303356851
92979	MARCH9	membrane-associated ring finger (C3HC4) 9 [Source:HGNC Symbol;Acc:HGNC:25139]	1.23841655991129	0.000531294338987906
7088	TLE1	transducin-like enhancer of split 1 (E(sp1) homolog, Drosophila) [Source:HGNC Symbol;Acc:HGNC:11837]	1.48704582971019	0.000565001656222046
3590	IL11RA	interleukin 11 receptor, alpha [Source:HGNC Symbol;Acc:HGNC:5967]	0.811873172381911	0.00056636832572466
84678	KDM2B	lysine (K)-specific demethylase 2B [Source:HGNC Symbol;Acc:HGNC:13610]	1.2273499354396	0.00056636832572466
220972	MARCH8	membrane-associated ring finger (C3HC4) 8, E3 ubiquitin protein ligase [Source:HGNC Symbol;Acc:HGNC:23356]	1.14187772644843	0.000591672677858119
54464	XRN1	5'-3' exoribonuclease 1 [Source:HGNC Symbol;Acc:HGNC:30654]	1.85565648628433	0.000596932026586862
4854	NOTCH3	notch 3 [Source:HGNC Symbol;Acc:HGNC:7883]	2.2572451445416	0.000612981904576924
81617	CAB39L	calcium binding protein 39-like [Source:HGNC Symbol;Acc:HGNC:20290]	0.69179362920231	0.000616382845113291
65010	SLC26A6	solute carrier family 26 (anion exchanger), member 6 [Source:HGNC Symbol;Acc:HGNC:14472]	0.988792114335586	0.000674391104147623
55204	GOLPH3L	golgi phosphoprotein 3-like [Source:HGNC Symbol;Acc:HGNC:24882]	1.23229532676692	0.000677320489130382
203190	LGI3	leucine-rich repeat LGI family, member 3 [Source:HGNC Symbol;Acc:HGNC:18711]	5.35536956600286	0.000679087013051074
1628	DBP	D site of albumin promoter (albumin D-box) binding protein [Source:HGNC Symbol;Acc:HGNC:2697]	1.72034821904399	0.000692461703290694
388591	RNF207	ring finger protein 207 [Source:HGNC Symbol;Acc:HGNC:32947]	2.08040827726271	0.000692461703290694
8322	FZD4	frizzled class receptor 4 [Source:HGNC Symbol;Acc:HGNC:4042]	3.16777961443046	0.000702857796707975
57479	PRR12	proline rich 12 [Source:HGNC Symbol;Acc:HGNC:29217]	1.38156216215536	0.000702857796707975
7405	UVRAG	UV radiation resistance associated [Source:HGNC Symbol;Acc:HGNC:12640]	0.69508425921514	0.000704752639033816
283948	NHLRC4	NHL repeat containing 4 [Source:HGNC Symbol;Acc:HGNC:26700]	3.3904302036787	0.000731520936743725
127428	TCEANC2	transcription elongation factor A (SII) N-terminal and central domain containing 2 [Source:HGNC Symbol;Acc:HGNC:26494]	0.943403311503756	0.000731520936743725
135932	TMEM139	transmembrane protein 139 [Source:HGNC Symbol;Acc:HGNC:22058]	6.55922971851643	0.000737090350943718
8535	CBX4	chromobox homolog 4 [Source:HGNC Symbol;Acc:HGNC:1554]	1.38730824740481	0.000751386192281123
727800	RNF208	ring finger protein 208 [Source:HGNC Symbol;Acc:HGNC:25420]	1.99386956990897	0.00076360488491576
83903	GSG2	germ cell associated 2 (haspin) [Source:HGNC Symbol;Acc:HGNC:19682]	1.41158912548435	0.000771572282136193
6614	SIGLEC1	sialic acid binding Ig-like lectin 1, sialoadhesin [Source:HGNC Symbol;Acc:HGNC:11127]	1.35331918001322	0.000774765242285503
84733	CBX2	chromobox homolog 2 [Source:HGNC Symbol;Acc:HGNC:1552]	2.26006487706082	0.000774765242285503
688	KLF5	Kruppel-like factor 5 (intestinal) [Source:HGNC Symbol;Acc:HGNC:6349]	3.20160987285227	0.000780399236797496
200316	APOBEC3F	apolipoprotein B mRNA editing enzyme, catalytic polypeptide-like 3F [Source:HGNC Symbol;Acc:HGNC:17356]	1.37749803717584	0.000783002564856584
6795	AURKC	aurora kinase C [Source:HGNC Symbol;Acc:HGNC:11391]	1.63589520095804	0.000803508246190542
27113	BBC3	BCL2 binding component 3 [Source:HGNC Symbol;Acc:HGNC:17868]	2.39432607301195	0.000825682513020751
9246	UBE2L6	ubiquitin-conjugating enzyme E2L 6 [Source:HGNC Symbol;Acc:HGNC:12490]	1.2730276027244	0.000860659599542014
4493	MT1E	metallothionein 1E [Source:HGNC Symbol;Acc:HGNC:7397]	2.21295794514481	0.000863398640091578
84072	HORMAD1	HORMA domain containing 1 [Source:HGNC Symbol;Acc:HGNC:25245]	1.55725097569421	0.000869815186637182
90529	STPG1	sperm-tail PG-rich repeat containing 1 [Source:HGNC Symbol;Acc:HGNC:28070]	1.2439640172626	0.000882838332182656
64900	LPIN3	lipin 3 [Source:HGNC Symbol;Acc:HGNC:14451]	1.15559107169752	0.000897078045795945
57060	PCBP4	poly(rC) binding protein 4 [Source:HGNC Symbol;Acc:HGNC:8652]	1.93031527980476	0.000897078045795945
864	RUNX3	runt-related transcription factor 3 [Source:HGNC Symbol;Acc:HGNC:10473]	1.53236396961898	0.000939338508293768
103	ADAR	adenosine deaminase, RNA-specific [Source:HGNC Symbol;Acc:HGNC:225]	0.774299824465639	0.000939338508293768
101928434	ZNF627	zinc finger protein 627 [Source:HGNC Symbol;Acc:HGNC:30570]	0.887091674908404	0.000944687260432522
283229	CRACR2B	calcium release activated channel regulator 2B [Source:HGNC Symbol;Acc:HGNC:28703]	2.10857155261999	0.000960733227754889
123872	DNAAF1	dynein, axonemal, assembly factor 1 [Source:HGNC Symbol;Acc:HGNC:30539]	2.4793028066546	0.000963797952279178
3714	JAG2	jagged 2 [Source:HGNC Symbol;Acc:HGNC:6189]	2.1382106033306	0.000970284081882431
25945	PVRL3	poliovirus receptor-related 3 [Source:HGNC Symbol;Acc:HGNC:17664]	3.25868915977206	0.00097391066970786
64838	FNDC4	fibronectin type III domain containing 4 [Source:HGNC Symbol;Acc:HGNC:20239]	3.75901978515535	0.00097391066970786
23258	DENND5A	DENN/MADD domain containing 5A [Source:HGNC Symbol;Acc:HGNC:19344]	1.00779134474583	0.00099843022625089
5608	MAP2K6	mitogen-activated protein kinase kinase 6 [Source:HGNC Symbol;Acc:HGNC:6846]	2.67876542944122	0.00101663291038218
162427	FAM134C	family with sequence similarity 134, member C [Source:HGNC Symbol;Acc:HGNC:27258]	0.609580135272179	0.0010481175895082
121268	RHEBL1	Ras homolog enriched in brain like 1 [Source:HGNC Symbol;Acc:HGNC:21166]	2.6307132853633	0.00105617699283923
79792	GSDMD	gasdermin D [Source:HGNC Symbol;Acc:HGNC:25697]	1.41068674978285	0.00108032751358293
7410	VAV2	vav 2 guanine nucleotide exchange factor [Source:HGNC Symbol;Acc:HGNC:12658]	1.09578970668514	0.00109388134178335
6654	SOS1	son of sevenless homolog 1 (Drosophila) [Source:HGNC Symbol;Acc:HGNC:11187]	1.27987777781117	0.0011043117387746
3790	KCNS3	potassium voltage-gated channel, modifier subfamily S, member 3 [Source:HGNC Symbol;Acc:HGNC:6302]	2.56039991032028	0.00113658474553616
26010	SPATS2L	spermatogenesis associated, serine-rich 2-like [Source:HGNC Symbol;Acc:HGNC:24574]	0.907308041535511	0.00113891666854891
6737	TRIM21	tripartite motif containing 21 [Source:HGNC Symbol;Acc:HGNC:11312]	0.746668524622102	0.00115907902187773
10435	CDC42EP2	CDC42 effector protein (Rho GTPase binding) 2 [Source:HGNC Symbol;Acc:HGNC:16263]	2.60074409810082	0.00120197885802244
89849	ATG16L2	autophagy related 16-like 2 (S. cerevisiae) [Source:HGNC Symbol;Acc:HGNC:25464]	1.38906339295079	0.00120295172475318
5430	POLR2A	polymerase (RNA) II (DNA directed) polypeptide A, 220kDa [Source:HGNC Symbol;Acc:HGNC:9187]	0.762965098653539	0.00125858963421496
84930	MASTL	microtubule associated serine/threonine kinase-like [Source:HGNC Symbol;Acc:HGNC:19042]	0.893293906776746	0.0012683388674024
64744	SMAP2	small ArfGAP2 [Source:HGNC Symbol;Acc:HGNC:25082]	1.32129792403077	0.0012683388674024
28971	AAMDC	adipogenesis associated, Mth938 domain containing [Source:HGNC Symbol;Acc:HGNC:30205]	1.11155288193513	0.00127204008599105
388552	BLOC1S3	biogenesis of lysosomal organelles complex-1, subunit 3 [Source:HGNC Symbol;Acc:HGNC:20914]	0.97941365249639	0.0012737435860434
126669	SHE	Src homology 2 domain containing E [Source:HGNC Symbol;Acc:HGNC:27004]	2.83149102831181	0.00130483752395229
9742	IFT140	intraflagellar transport 140 [Source:HGNC Symbol;Acc:HGNC:29077]	1.12837611770544	0.00130772264964188
5869	RAB5B	RAB5B, member RAS oncogene family [Source:HGNC Symbol;Acc:HGNC:9784]	0.549127707475198	0.00134937412771588
124790	HEXIM2	hexamethylene bis-acetamide inducible 2 [Source:HGNC Symbol;Acc:HGNC:28591]	1.56615946011815	0.00135847861227164
11274	USP18	ubiquitin specific peptidase 18 [Source:HGNC Symbol;Acc:HGNC:12616]	2.34173203391585	0.00137064101001068
27250	PDCD4	programmed cell death 4 (neoplastic transformation inhibitor) [Source:HGNC Symbol;Acc:HGNC:8763]	1.47580687216056	0.00138202760320438
5026	P2RX5	purinergic receptor P2X, ligand gated ion channel, 5 [Source:HGNC Symbol;Acc:HGNC:8536]	1.75621888140076	0.00138353955978135
219285	SAMD9L	sterile alpha motif domain containing 9-like [Source:HGNC Symbol;Acc:HGNC:1349]	1.54359587643198	0.00140471144870822
79955	PDZD7	PDZ domain containing 7 [Source:HGNC Symbol;Acc:HGNC:26257]	1.67545526322539	0.00141099529379278
9727	RAB11FIP3	RAB11 family interacting protein 3 (class II) [Source:HGNC Symbol;Acc:HGNC:17224]	1.11245627144307	0.00141099529379278
146542	ZNF688	zinc finger protein 688 [Source:HGNC Symbol;Acc:HGNC:30489]	1.53804941219834	0.00142804412851842
11328	FKBP9	FK506 binding protein 9, 63 kDa [Source:HGNC Symbol;Acc:HGNC:3725]	0.713423856188257	0.00144286735672732
51704	GPRC5B	G protein-coupled receptor, class C, group 5, member B [Source:HGNC Symbol;Acc:HGNC:13308]	3.0587651881376	0.00144408867881511
55857	KIZ	kizuna centrosomal protein [Source:HGNC Symbol;Acc:HGNC:15865]	1.18840954289508	0.00145003048047102
64108	RTP4	receptor (chemosensory) transporter protein 4 [Source:HGNC Symbol;Acc:HGNC:23992]	1.89179767135023	0.00145041258656449
5165	PDK3	pyruvate dehydrogenase kinase, isozyme 3 [Source:HGNC Symbol;Acc:HGNC:8811]	1.2829570682302	0.00145041258656449
147011	PROCA1	protein interacting with cyclin A1 [Source:HGNC Symbol;Acc:HGNC:28600]	1.33365274558352	0.0014665107567154
9129	PRPF3	pre-mRNA processing factor 3 [Source:HGNC Symbol;Acc:HGNC:17348]	0.59221770628783	0.00151013506650513
10561	IFI44	interferon-induced protein 44 [Source:HGNC Symbol;Acc:HGNC:16938]	1.71070000062562	0.00152784439181326
84706	GPT2	glutamic pyruvate transaminase (alanine aminotransferase) 2 [Source:HGNC Symbol;Acc:HGNC:18062]	1.17246369465687	0.00154594446175598
6772	STAT1	signal transducer and activator of transcription 1, 91kDa [Source:HGNC Symbol;Acc:HGNC:11362]	1.38638491356309	0.00159361690847974
387509	GPR153	G protein-coupled receptor 153 [Source:HGNC Symbol;Acc:HGNC:23618]	1.59555757902097	0.00159361690847974
8542	APOL1	apolipoprotein L, 1 [Source:HGNC Symbol;Acc:HGNC:618]	1.73497370525487	0.00159870457292861
165082	GPR113	G protein-coupled receptor 113 [Source:HGNC Symbol;Acc:HGNC:18989]	1.88059914738494	0.00161817939587103
659	BMPR2	bone morphogenetic protein receptor, type II (serine/threonine kinase) [Source:HGNC Symbol;Acc:HGNC:1078]	1.06493409729455	0.00164961385512869
901	CCNG2	cyclin G2 [Source:HGNC Symbol;Acc:HGNC:1593]	1.38662439505486	0.00166416119671089
1140	CHRNB1	cholinergic receptor, nicotinic, beta 1 (muscle) [Source:HGNC Symbol;Acc:HGNC:1961]	1.19133151357638	0.00169635672193606
89953	KLC4	kinesin light chain 4 [Source:HGNC Symbol;Acc:HGNC:21624]	0.963950597113965	0.0017229533177601
11046	SLC35D2	solute carrier family 35 (UDP-GlcNAc/UDP-glucose transporter), member D2 [Source:HGNC Symbol;Acc:HGNC:20799]	0.802654271540148	0.00173775575522884
25959	KANK2	KN motif and ankyrin repeat domains 2 [Source:HGNC Symbol;Acc:HGNC:29300]	1.33616839231366	0.00174084756972593
1028	CDKN1C	cyclin-dependent kinase inhibitor 1C (p57, Kip2) [Source:HGNC Symbol;Acc:HGNC:1786]	4.50351524842548	0.00175149990307007
193629	LINC00189	long intergenic non-protein coding RNA 189 [Source:HGNC Symbol;Acc:HGNC:18461]	3.37804758541361	0.00176898612525146
221061	FAM171A1	family with sequence similarity 171, member A1 [Source:HGNC Symbol;Acc:HGNC:23522]	1.83437914909071	0.00177642566518729
54870	QRICH1	glutamine-rich 1 [Source:HGNC Symbol;Acc:HGNC:24713]	0.457972334627274	0.00178190168594319
11173	ADAMTS7	ADAM metallopeptidase with thrombospondin type 1 motif, 7 [Source:HGNC Symbol;Acc:HGNC:223]	4.78124147208787	0.0017932846478589
100526772	TMEM110-MUSTN1	TMEM110-MUSTN1 readthrough [Source:HGNC Symbol;Acc:HGNC:38834]	1.72864873586196	0.00182266049492252
375287	RBM43	RNA binding motif protein 43 [Source:HGNC Symbol;Acc:HGNC:24790]	1.64485798719159	0.00184118322243507
57670	KIAA1549	KIAA1549 [Source:HGNC Symbol;Acc:HGNC:22219]	1.11691783587374	0.00184632341329553
84808	PERM1	PPARGC1 and ESRR induced regulator, muscle 1 [Source:HGNC Symbol;Acc:HGNC:28208]	3.51108448433878	0.00191126988593458
728661	SLC35E2B	solute carrier family 35, member E2B [Source:HGNC Symbol;Acc:HGNC:33941]	1.04717203813712	0.00192482722711545
9910	RABGAP1L	RAB GTPase activating protein 1-like [Source:HGNC Symbol;Acc:HGNC:24663]	1.28534659502276	0.00192482722711545
390072	OR52N4	olfactory receptor, family 52, subfamily N, member 4 (gene/pseudogene) [Source:HGNC Symbol;Acc:HGNC:15230]	4.28682234571396	0.0019348062988722
54956	PARP16	poly (ADP-ribose) polymerase family, member 16 [Source:HGNC Symbol;Acc:HGNC:26040]	0.875451116944879	0.00194900166781487
22888	UBOX5	U-box domain containing 5 [Source:HGNC Symbol;Acc:HGNC:17777]	1.15062774574519	0.00195074971221412
57146	TMEM159	transmembrane protein 159 [Source:HGNC Symbol;Acc:HGNC:30136]	1.1312591825867	0.00197701354810376
388886	LRRC75B	leucine rich repeat containing 75B [Source:HGNC Symbol;Acc:HGNC:33155]	1.2279128519569	0.00199308688734683
6303	SAT1	spermidine/spermine N1-acetyltransferase 1 [Source:HGNC Symbol;Acc:HGNC:10540]	0.921580468493153	0.00200885485366026
56920	SEMA3G	sema domain, immunoglobulin domain (Ig), short basic domain, secreted, (semaphorin) 3G [Source:HGNC Symbol;Acc:HGNC:30400]	2.61693096322599	0.00205148179877843
100	ADA	adenosine deaminase [Source:HGNC Symbol;Acc:HGNC:186]	2.17124878507936	0.00205353293374483
116238	TLCD1	TLC domain containing 1 [Source:HGNC Symbol;Acc:HGNC:25177]	1.8699170175045	0.00209630372720489
100128071	FAM229A	family with sequence similarity 229, member A [Source:HGNC Symbol;Acc:HGNC:44652]	1.7366093070923	0.002102518515637
84056	KATNAL1	katanin p60 subunit A-like 1 [Source:HGNC Symbol;Acc:HGNC:28361]	1.12080385047179	0.0021305389779619
8717	TRADD	TNFRSF1A-associated via death domain [Source:HGNC Symbol;Acc:HGNC:12030]	1.61288369163809	0.00216835964627703
53905	DUOX1	dual oxidase 1 [Source:HGNC Symbol;Acc:HGNC:3062]	2.02074342720321	0.00217226956334474
60686	C14orf93	chromosome 14 open reading frame 93 [Source:HGNC Symbol;Acc:HGNC:20162]	1.01884529418267	0.00217495813897133
55601	DDX60	DEAD (Asp-Glu-Ala-Asp) box polypeptide 60 [Source:HGNC Symbol;Acc:HGNC:25942]	1.53774995440421	0.00229663973401186
473	RERE	arginine-glutamic acid dipeptide (RE) repeats [Source:HGNC Symbol;Acc:HGNC:9965]	1.23191680036437	0.0023015005412573
3108	HLA-DMA	major histocompatibility complex, class II, DM alpha [Source:HGNC Symbol;Acc:HGNC:4934]	0.537318099837417	0.00231015160165402
339122	RAB43	RAB43, member RAS oncogene family [Source:HGNC Symbol;Acc:HGNC:19983]	1.42157504953951	0.00231101880107502
24138	IFIT5	interferon-induced protein with tetratricopeptide repeats 5 [Source:HGNC Symbol;Acc:HGNC:13328]	1.18112557781248	0.00232012660220698
57828	CATSPERG	catsper channel auxiliary subunit gamma [Source:HGNC Symbol;Acc:HGNC:25243]	1.3752137810177	0.00232890191036501
8045	RASSF7	Ras association (RalGDS/AF-6) domain family (N-terminal) member 7 [Source:HGNC Symbol;Acc:HGNC:1166]	1.47300716640716	0.00233379595990409
113791	PIK3IP1	phosphoinositide-3-kinase interacting protein 1 [Source:HGNC Symbol;Acc:HGNC:24942]	1.23188981471122	0.0023481016997446
6692	SPINT1	serine peptidase inhibitor, Kunitz type 1 [Source:HGNC Symbol;Acc:HGNC:11246]	1.20978400924897	0.00235484583959506
100505687	LINC00888	long intergenic non-protein coding RNA 888 [Source:HGNC Symbol;Acc:HGNC:48575]	1.09083886624682	0.00236078501856064
55223	TRIM62	tripartite motif containing 62 [Source:HGNC Symbol;Acc:HGNC:25574]	1.44036133586305	0.0024161288772232
100288637	ARHGAP11B	Rho GTPase activating protein 11B [Source:HGNC Symbol;Acc:HGNC:15782]	1.07588673048277	0.00241620133500128
745	MYRF	myelin regulatory factor [Source:HGNC Symbol;Acc:HGNC:1181]	1.17097266984283	0.00245931002697201
4851	NOTCH1	notch 1 [Source:HGNC Symbol;Acc:HGNC:7881]	1.65066956716436	0.00247154825846354
129607	CMPK2	cytidine monophosphate (UMP-CMP) kinase 2, mitochondrial [Source:HGNC Symbol;Acc:HGNC:27015]	3.01053499291045	0.00248841659175979
85443	DCLK3	doublecortin-like kinase 3 [Source:HGNC Symbol;Acc:HGNC:19005]	3.2446778370375	0.00253096977365894
5027	P2RX7	purinergic receptor P2X, ligand gated ion channel, 7 [Source:HGNC Symbol;Acc:HGNC:8537]	1.20199152049921	0.00253828910392569
7289	TULP3	tubby like protein 3 [Source:HGNC Symbol;Acc:HGNC:12425]	0.708469446602407	0.00253828910392569
84525	HOPX	HOP homeobox [Source:HGNC Symbol;Acc:HGNC:24961]	2.266262745	0.00257164252477472
23108	RAP1GAP2	RAP1 GTPase activating protein 2 [Source:HGNC Symbol;Acc:HGNC:29176]	1.77783466965656	0.00260049574372748
401562	LCNL1	lipocalin-like 1 [Source:HGNC Symbol;Acc:HGNC:34436]	1.31158396090639	0.00260143996154114
54809	SAMD9	sterile alpha motif domain containing 9 [Source:HGNC Symbol;Acc:HGNC:1348]	1.97110344797166	0.00262109011783339
81857	MED25	mediator complex subunit 25 [Source:HGNC Symbol;Acc:HGNC:28845]	1.11679109735305	0.00262893416784897
123803	NTAN1	N-terminal asparagine amidase [Source:HGNC Symbol;Acc:HGNC:29909]	0.663713379862384	0.00263878618282868
578	BAK1	BCL2-antagonist/killer 1 [Source:HGNC Symbol;Acc:HGNC:949]	0.885339745878551	0.00264378169116453
4601	MXI1	MAX interactor 1, dimerization protein [Source:HGNC Symbol;Acc:HGNC:7534]	1.08193635321367	0.00267955784331726
5396	PRRX1	paired related homeobox 1 [Source:HGNC Symbol;Acc:HGNC:9142]	2.88105161025308	0.00268347720838197
79777	ACBD4	acyl-CoA binding domain containing 4 [Source:HGNC Symbol;Acc:HGNC:23337]	1.24610956163616	0.00269496398405136
57595	PDZD4	PDZ domain containing 4 [Source:HGNC Symbol;Acc:HGNC:21167]	2.31003076537145	0.00271371162973096
22949	PTGR1	prostaglandin reductase 1 [Source:HGNC Symbol;Acc:HGNC:18429]	1.02767578955524	0.00272472089257677
80023	NRSN2	neurensin 2 [Source:HGNC Symbol;Acc:HGNC:16229]	1.51839847203239	0.00273307237796721
51316	PLAC8	placenta-specific 8 [Source:HGNC Symbol;Acc:HGNC:19254]	3.69740512420311	0.00274999545251651
57787	MARK4	MAP/microtubule affinity-regulating kinase 4 [Source:HGNC Symbol;Acc:HGNC:13538]	1.16508244382993	0.00278555779050155
85379	KIAA1671	KIAA1671 [Source:HGNC Symbol;Acc:HGNC:29345]	1.16204260875372	0.00278555779050155
3299	HSF4	heat shock transcription factor 4 [Source:HGNC Symbol;Acc:HGNC:5227]	1.84975012170697	0.00280792461004954
79949	PLEKHS1	pleckstrin homology domain containing, family S member 1 [Source:HGNC Symbol;Acc:HGNC:26285]	2.56196371728499	0.00281345756332901
220001	VWCE	von Willebrand factor C and EGF domains [Source:HGNC Symbol;Acc:HGNC:26487]	1.31083299526357	0.00284072321660148
2531	KDSR	3-ketodihydrosphingosine reductase [Source:HGNC Symbol;Acc:HGNC:4021]	0.66692102892416	0.00284435020872263
78995	C17orf53	chromosome 17 open reading frame 53 [Source:HGNC Symbol;Acc:HGNC:28460]	1.16236675439566	0.002848165151494
784	CACNB3	calcium channel, voltage-dependent, beta 3 subunit [Source:HGNC Symbol;Acc:HGNC:1403]	1.00782513893329	0.00289638725645332
79414	LRFN3	leucine rich repeat and fibronectin type III domain containing 3 [Source:HGNC Symbol;Acc:HGNC:28370]	1.32985948663194	0.00292770374328602
401027	C2orf66	chromosome 2 open reading frame 66 [Source:HGNC Symbol;Acc:HGNC:33809]	2.49708983483571	0.002950519638785
221472	FGD2	FYVE, RhoGEF and PH domain containing 2 [Source:HGNC Symbol;Acc:HGNC:3664]	1.42254151153399	0.00295376089612975
9830	TRIM14	tripartite motif containing 14 [Source:HGNC Symbol;Acc:HGNC:16283]	0.860712690854368	0.00306099494962536
23432	GPR161	G protein-coupled receptor 161 [Source:HGNC Symbol;Acc:HGNC:23694]	2.4540143405547	0.00306481397902471
126375	ZNF792	zinc finger protein 792 [Source:HGNC Symbol;Acc:HGNC:24751]	1.47018321337657	0.00307959735323654
3055	HCK	HCK proto-oncogene, Src family tyrosine kinase [Source:HGNC Symbol;Acc:HGNC:4840]	0.945574403267612	0.00310575420641695
4499	MT1M	metallothionein 1M [Source:HGNC Symbol;Acc:HGNC:14296]	3.45817041463895	0.00311157363461195
90203	SNX21	sorting nexin family member 21 [Source:HGNC Symbol;Acc:HGNC:16154]	1.18087918758268	0.00311472761311849
160335	TMTC2	transmembrane and tetratricopeptide repeat containing 2 [Source:HGNC Symbol;Acc:HGNC:25440]	1.50956481034284	0.00311601858639257
79885	HDAC11	histone deacetylase 11 [Source:HGNC Symbol;Acc:HGNC:19086]	1.04293834572608	0.00312543846304838
54708	MARCH5	membrane-associated ring finger (C3HC4) 5 [Source:HGNC Symbol;Acc:HGNC:26025]	0.53918791083522	0.00312543846304838
81603	TRIM8	tripartite motif containing 8 [Source:HGNC Symbol;Acc:HGNC:15579]	1.06834366436387	0.00313221473527623
6310	ATXN1	ataxin 1 [Source:HGNC Symbol;Acc:HGNC:10548]	0.915590638744326	0.00314991654083998
164091	PAQR7	progestin and adipoQ receptor family member VII [Source:HGNC Symbol;Acc:HGNC:23146]	0.949307190411424	0.00315536127315893
284837	AATBC	uncharacterized LOC284837 [Source:EntrezGene;Acc:284837]	1.59862837142274	0.00315536127315893
4784	NFIX	nuclear factor I/X (CCAAT-binding transcription factor) [Source:HGNC Symbol;Acc:HGNC:7788]	2.72153131669604	0.00315536127315893
1120	CHKB	choline kinase beta [Source:HGNC Symbol;Acc:HGNC:1938]	0.629105387310161	0.00316031005154715
4616	GADD45B	growth arrest and DNA-damage-inducible, beta [Source:HGNC Symbol;Acc:HGNC:4096]	2.3412019014084	0.0031616093458834
55508	SLC35E3	solute carrier family 35, member E3 [Source:HGNC Symbol;Acc:HGNC:20864]	1.002232568026	0.00319049736410431
10616	RBCK1	RanBP-type and C3HC4-type zinc finger containing 1 [Source:HGNC Symbol;Acc:HGNC:15864]	1.04721965147786	0.00323805318866996
5152	PDE9A	phosphodiesterase 9A [Source:HGNC Symbol;Acc:HGNC:8795]	2.99749624046259	0.00325065042477169
2906	GRIN2D	glutamate receptor, ionotropic, N-methyl D-aspartate 2D [Source:HGNC Symbol;Acc:HGNC:4588]	1.62062569628577	0.00325065042477169
3786	KCNQ3	potassium channel, voltage gated KQT-like subfamily Q, member 3 [Source:HGNC Symbol;Acc:HGNC:6297]	2.9154439439751	0.00326996234206238
79789	CLMN	calmin (calponin-like, transmembrane) [Source:HGNC Symbol;Acc:HGNC:19972]	0.939035612470022	0.00327308766938845
389289	ANXA2R	annexin A2 receptor [Source:HGNC Symbol;Acc:HGNC:33463]	1.87715615030265	0.00336021191557075
79575	ABHD8	abhydrolase domain containing 8 [Source:HGNC Symbol;Acc:HGNC:23759]	1.74394827666955	0.00336227678382946
122525	C14orf28	chromosome 14 open reading frame 28 [Source:HGNC Symbol;Acc:HGNC:19834]	0.962494258846103	0.00338731045108716
9762	LZTS3	Leucine zipper putative tumor suppressor 3 [Source:UniProtKB/Swiss-Prot;Acc:O60299]	1.89596017389941	0.00344704094758965
9022	CLIC3	chloride intracellular channel 3 [Source:HGNC Symbol;Acc:HGNC:2064]	4.00231011498059	0.00344828357082432
10365	KLF2	Kruppel-like factor 2 [Source:HGNC Symbol;Acc:HGNC:6347]	3.34987298305254	0.0034512844771156
10133	OPTN	optineurin [Source:HGNC Symbol;Acc:HGNC:17142]	1.23388548037553	0.0034512844771156
283991	UBALD2	UBA-like domain containing 2 [Source:HGNC Symbol;Acc:HGNC:28438]	1.36277111225177	0.0034512844771156
2948	GSTM4	glutathione S-transferase mu 4 [Source:HGNC Symbol;Acc:HGNC:4636]	1.28955688112562	0.00346395199916769
8934	RAB29	RAB29, member RAS oncogene family [Source:HGNC Symbol;Acc:HGNC:9789]	0.814216352174336	0.00346769366431797
23038	WDTC1	WD and tetratricopeptide repeats 1 [Source:HGNC Symbol;Acc:HGNC:29175]	0.903859848332449	0.00348486342783657
29799	YPEL1	yippee-like 1 (Drosophila) [Source:HGNC Symbol;Acc:HGNC:12845]	2.29307557728716	0.00348671973451935
51268	PIPOX	pipecolic acid oxidase [Source:HGNC Symbol;Acc:HGNC:17804]	1.62487335947699	0.00351171786307113
55770	EXOC2	exocyst complex component 2 [Source:HGNC Symbol;Acc:HGNC:24968]	0.543369348162075	0.00356300207650241
79932	KIAA0319L	KIAA0319-like [Source:HGNC Symbol;Acc:HGNC:30071]	0.496638659960566	0.00357144291183526
58472	SQRDL	sulfide quinone reductase-like (yeast) [Source:HGNC Symbol;Acc:HGNC:20390]	0.806149451981595	0.00357749514972365
55593	OTUD5	OTU deubiquitinase 5 [Source:HGNC Symbol;Acc:HGNC:25402]	1.10064409725508	0.00359153576585518
196743	PAOX	polyamine oxidase (exo-N4-amino) [Source:HGNC Symbol;Acc:HGNC:20837]	1.2143515960444	0.00359153576585518
10957	PNRC1	proline-rich nuclear receptor coactivator 1 [Source:HGNC Symbol;Acc:HGNC:17278]	1.42482657921409	0.00367348905577994
79990	PLEKHH3	pleckstrin homology domain containing, family H (with MyTH4 domain) member 3 [Source:HGNC Symbol;Acc:HGNC:26105]	1.87091920229163	0.00370151927801397
100507567	RAB11B-AS1	RAB11B antisense RNA 1 [Source:HGNC Symbol;Acc:HGNC:44178]	1.80086529755521	0.00370151927801397
83666	PARP9	poly (ADP-ribose) polymerase family, member 9 [Source:HGNC Symbol;Acc:HGNC:24118]	1.21719215991517	0.00371224857863305
64761	PARP12	poly (ADP-ribose) polymerase family, member 12 [Source:HGNC Symbol;Acc:HGNC:21919]	0.654018957000344	0.00371575979194423
83886	PRSS27	protease, serine 27 [Source:HGNC Symbol;Acc:HGNC:15475]	1.7652714815163	0.0037392891440492
222950	NYAP1	neuronal tyrosine-phosphorylated phosphoinositide-3-kinase adaptor 1 [Source:HGNC Symbol;Acc:HGNC:22009]	3.0203610082841	0.00374217374285269
646450	ARIH2OS	ariadne homolog 2 opposite strand [Source:HGNC Symbol;Acc:HGNC:34425]	1.75527365470288	0.00375519162219582
57763	ANKRA2	ankyrin repeat, family A (RFXANK-like), 2 [Source:HGNC Symbol;Acc:HGNC:13208]	1.0141695416023	0.00381463051629184
55906	ZC4H2	zinc finger, C4H2 domain containing [Source:HGNC Symbol;Acc:HGNC:24931]	0.827807387207407	0.00386262386482814
388646	GBP7	guanylate binding protein 7 [Source:HGNC Symbol;Acc:HGNC:29606]	2.70833664557534	0.00390132492940115
9610	RIN1	Ras and Rab interactor 1 [Source:HGNC Symbol;Acc:HGNC:18749]	1.63342954283438	0.00390319395215872
3291	HSD11B2	hydroxysteroid (11-beta) dehydrogenase 2 [Source:HGNC Symbol;Acc:HGNC:5209]	1.75226597057103	0.00396103223569347
1636	ACE	angiotensin I converting enzyme [Source:HGNC Symbol;Acc:HGNC:2707]	2.36954592730807	0.00398022945262697
5802	PTPRS	protein tyrosine phosphatase, receptor type, S [Source:HGNC Symbol;Acc:HGNC:9681]	3.11434467058143	0.00398715288056254
23366	KIAA0895	KIAA0895 [Source:HGNC Symbol;Acc:HGNC:22206]	2.93645114408528	0.0040127884538509
26260	FBXO25	F-box protein 25 [Source:HGNC Symbol;Acc:HGNC:13596]	0.791415148809895	0.00408357249863313
143689	PIWIL4	piwi-like RNA-mediated gene silencing 4 [Source:HGNC Symbol;Acc:HGNC:18444]	1.15076776568975	0.00411762035135527
51251	NT5C3A	5'-nucleotidase, cytosolic IIIA [Source:HGNC Symbol;Acc:HGNC:17820]	1.69721654700379	0.00414591400882428
51232	CRIM1	cysteine rich transmembrane BMP regulator 1 (chordin-like) [Source:HGNC Symbol;Acc:HGNC:2359]	1.18862145050102	0.00414591400882428
2052	EPHX1	epoxide hydrolase 1, microsomal (xenobiotic) [Source:HGNC Symbol;Acc:HGNC:3401]	0.853093985336214	0.00427134611490609
9179	AP4M1	adaptor-related protein complex 4, mu 1 subunit [Source:HGNC Symbol;Acc:HGNC:574]	1.1135104466441	0.0043544863829692
8463	TEAD2	TEA domain family member 2 [Source:HGNC Symbol;Acc:HGNC:11715]	2.03444750161698	0.00435825289253918
90668	LRRC16B	leucine rich repeat containing 16B [Source:HGNC Symbol;Acc:HGNC:20272]	2.83580985381083	0.00439298147319068
10817	FRS3	fibroblast growth factor receptor substrate 3 [Source:HGNC Symbol;Acc:HGNC:16970]	1.22539533813438	0.00441994765656523
873	CBR1	carbonyl reductase 1 [Source:HGNC Symbol;Acc:HGNC:1548]	0.826283184216306	0.00446320281447737
79056	PRRG4	proline rich Gla (G-carboxyglutamic acid) 4 (transmembrane) [Source:HGNC Symbol;Acc:HGNC:30799]	1.85249538316471	0.00450317572715752
1605	DAG1	dystroglycan 1 (dystrophin-associated glycoprotein 1) [Source:HGNC Symbol;Acc:HGNC:2666]	0.902061023570781	0.00454656404603917
56978	PRDM8	PR domain containing 8 [Source:HGNC Symbol;Acc:HGNC:13993]	2.25317637933855	0.00458690046992973
5792	PTPRF	protein tyrosine phosphatase, receptor type, F [Source:HGNC Symbol;Acc:HGNC:9670]	1.29496896714264	0.00463771888496177
622	BDH1	3-hydroxybutyrate dehydrogenase, type 1 [Source:HGNC Symbol;Acc:HGNC:1027]	0.881243981698916	0.00463799534586195
55260	TMEM143	transmembrane protein 143 [Source:HGNC Symbol;Acc:HGNC:25603]	0.927789313933711	0.00465025966331389
9447	AIM2	absent in melanoma 2 [Source:HGNC Symbol;Acc:HGNC:357]	3.17278880906562	0.00465349835590971
54756	IL17RD	interleukin 17 receptor D [Source:HGNC Symbol;Acc:HGNC:17616]	2.04735687283549	0.00465928308114424
85407	NKD1	naked cuticle homolog 1 (Drosophila) [Source:HGNC Symbol;Acc:HGNC:17045]	2.26909811369809	0.00468917140430898
26020	LRP10	low density lipoprotein receptor-related protein 10 [Source:HGNC Symbol;Acc:HGNC:14553]	0.922617755903964	0.0047055054061331
51621	KLF13	Kruppel-like factor 13 [Source:HGNC Symbol;Acc:HGNC:13672]	1.15681964048545	0.00491011343391344
283149	BCL9L	B-cell CLL/lymphoma 9-like [Source:HGNC Symbol;Acc:HGNC:23688]	1.73332128899328	0.00491011343391344
4357	MPST	mercaptopyruvate sulfurtransferase [Source:HGNC Symbol;Acc:HGNC:7223]	1.51873776443869	0.00492525372134381
116028	RMI2	RecQ mediated genome instability 2 [Source:HGNC Symbol;Acc:HGNC:28349]	1.38846043330023	0.0049260904129382
9603	NFE2L3	nuclear factor, erythroid 2-like 3 [Source:HGNC Symbol;Acc:HGNC:7783]	1.01957882459975	0.0049260904129382
157	ADRBK2	adrenergic, beta, receptor kinase 2 [Source:HGNC Symbol;Acc:HGNC:290]	0.76937201079876	0.00494748401486932
7290	HIRA	histone cell cycle regulator [Source:HGNC Symbol;Acc:HGNC:4916]	0.846900470701165	0.00506272493814066
23043	TNIK	TRAF2 and NCK interacting kinase [Source:HGNC Symbol;Acc:HGNC:30765]	0.664337985710737	0.00514007860107913
92714	ARRDC1	arrestin domain containing 1 [Source:HGNC Symbol;Acc:HGNC:28633]	1.05671229718172	0.00517875425869403
93185	IGSF8	immunoglobulin superfamily, member 8 [Source:HGNC Symbol;Acc:HGNC:17813]	1.61150019834721	0.00519353679507692
8906	AP1G2	adaptor-related protein complex 1, gamma 2 subunit [Source:HGNC Symbol;Acc:HGNC:556]	1.08737469755633	0.00524702679674676
8353	HIST1H3E	histone cluster 1, H3e [Source:HGNC Symbol;Acc:HGNC:4769]	1.27904771063324	0.00525509648689685
57088	PLSCR4	phospholipid scramblase 4 [Source:HGNC Symbol;Acc:HGNC:16497]	3.48347951669919	0.00525509648689685
79730	NSUN7	NOP2/Sun domain family, member 7 [Source:HGNC Symbol;Acc:HGNC:25857]	2.44696114062273	0.00526499857082362
27246	RNF115	ring finger protein 115 [Source:HGNC Symbol;Acc:HGNC:18154]	1.14128609205881	0.00527015140262983
127700	OSCP1	organic solute carrier partner 1 [Source:HGNC Symbol;Acc:HGNC:29971]	0.940320683882586	0.00530427851244483
10388	SYCP2	synaptonemal complex protein 2 [Source:HGNC Symbol;Acc:HGNC:11490]	1.65578103117985	0.00532792576437486
22996	TTC39A	tetratricopeptide repeat domain 39A [Source:HGNC Symbol;Acc:HGNC:18657]	1.43641058742276	0.00539403018973538
27111	SDCBP2	syndecan binding protein (syntenin) 2 [Source:HGNC Symbol;Acc:HGNC:15756]	1.17882420422356	0.0055338131208849
114794	ELFN2	extracellular leucine-rich repeat and fibronectin type III domain containing 2 [Source:HGNC Symbol;Acc:HGNC:29396]	3.1868580490297	0.00554489649294598
23301	EHBP1	EH domain binding protein 1 [Source:HGNC Symbol;Acc:HGNC:29144]	1.07833022788675	0.00556843198821844
100507353	CACNA1A	calcium channel, voltage-dependent, P/Q type, alpha 1A subunit [Source:HGNC Symbol;Acc:HGNC:1388]	2.26832045645379	0.00560882532419171
439921	MXRA7	matrix-remodelling associated 7 [Source:HGNC Symbol;Acc:HGNC:7541]	1.00026401300154	0.00562295468225496
29941	PKN3	protein kinase N3 [Source:HGNC Symbol;Acc:HGNC:17999]	2.10983807069406	0.00562295468225496
84159	ARID5B	AT rich interactive domain 5B (MRF1-like) [Source:HGNC Symbol;Acc:HGNC:17362]	1.46994340078668	0.00563065124832646
29907	SNX15	sorting nexin 15 [Source:HGNC Symbol;Acc:HGNC:14978]	1.16603262507237	0.0056503801104283
2000	ELF4	E74-like factor 4 (ets domain transcription factor) [Source:HGNC Symbol;Acc:HGNC:3319]	0.846341528267759	0.00575799069908414
653121	ZBTB8A	zinc finger and BTB domain containing 8A [Source:HGNC Symbol;Acc:HGNC:24172]	1.40022619895046	0.0057764103685278
80833	APOL3	apolipoprotein L, 3 [Source:HGNC Symbol;Acc:HGNC:14868]	1.75916837313785	0.00584758501521114
55106	SLFN12	schlafen family member 12 [Source:HGNC Symbol;Acc:HGNC:25500]	0.810786164619272	0.00585474838365452
6900	CNTN2	contactin 2 (axonal) [Source:HGNC Symbol;Acc:HGNC:2172]	2.53442622702427	0.00586231424536772
4938	OAS1	2'-5'-oligoadenylate synthetase 1, 40/46kDa [Source:HGNC Symbol;Acc:HGNC:8086]	2.06830048494415	0.00587261780876443
387680	FAM21C	family with sequence similarity 21, member C [Source:HGNC Symbol;Acc:HGNC:23414]	0.657535511188669	0.00593985960493865
286676	ILDR1	immunoglobulin-like domain containing receptor 1 [Source:HGNC Symbol;Acc:HGNC:28741]	1.60228431432213	0.00594109535364465
9658	ZNF516	zinc finger protein 516 [Source:HGNC Symbol;Acc:HGNC:28990]	1.12524458476872	0.00614265841547978
23588	KLHDC2	kelch domain containing 2 [Source:HGNC Symbol;Acc:HGNC:20231]	0.731082000105679	0.00616536870171359
84249	PSD2	pleckstrin and Sec7 domain containing 2 [Source:HGNC Symbol;Acc:HGNC:19092]	1.66058808907314	0.00618428115257783
5871	MAP4K2	mitogen-activated protein kinase kinase kinase kinase 2 [Source:HGNC Symbol;Acc:HGNC:6864]	0.939406617823988	0.00626567746096253
5451	POU2F1	POU class 2 homeobox 1 [Source:HGNC Symbol;Acc:HGNC:9212]	1.43737027758106	0.00638647924101193
669	BPGM	2,3-bisphosphoglycerate mutase [Source:HGNC Symbol;Acc:HGNC:1093]	0.926442713219305	0.00638647924101193
4214	MAP3K1	mitogen-activated protein kinase kinase kinase 1, E3 ubiquitin protein ligase [Source:HGNC Symbol;Acc:HGNC:6848]	1.14130900807647	0.00638647924101193
5970	RELA	v-rel avian reticuloendotheliosis viral oncogene homolog A [Source:HGNC Symbol;Acc:HGNC:9955]	0.999701594780109	0.00646560177211372
7764	ZNF217	zinc finger protein 217 [Source:HGNC Symbol;Acc:HGNC:13009]	1.10384316454242	0.00652537210724472
81029	WNT5B	wingless-type MMTV integration site family, member 5B [Source:HGNC Symbol;Acc:HGNC:16265]	2.80782841123873	0.0065375167919267
1979	EIF4EBP2	eukaryotic translation initiation factor 4E binding protein 2 [Source:HGNC Symbol;Acc:HGNC:3289]	0.680852261621114	0.00659858283419222
	HCG4B	HLA complex group 4B (non-protein coding) [Source:HGNC Symbol;Acc:HGNC:22919]	3.07546888329175	0.00659983115158258
26873	OPLAH	5-oxoprolinase (ATP-hydrolysing) [Source:HGNC Symbol;Acc:HGNC:8149]	1.2756114665051	0.0066368947720301
1808	DPYSL2	dihydropyrimidinase-like 2 [Source:HGNC Symbol;Acc:HGNC:3014]	0.962238782150921	0.00667231948804243
51278	IER5	immediate early response 5 [Source:HGNC Symbol;Acc:HGNC:5393]	1.12858444328116	0.00670349635298582
5920	RARRES3	retinoic acid receptor responder (tazarotene induced) 3 [Source:HGNC Symbol;Acc:HGNC:9869]	1.82852052982558	0.00673381371758155
5930	RBBP6	retinoblastoma binding protein 6 [Source:HGNC Symbol;Acc:HGNC:9889]	0.949557916505443	0.00679636641271516
79705	LRRK1	leucine-rich repeat kinase 1 [Source:HGNC Symbol;Acc:HGNC:18608]	0.690525036191418	0.00681794159580934
55521	TRIM36	tripartite motif containing 36 [Source:HGNC Symbol;Acc:HGNC:16280]	1.30215232447112	0.0068313067842348
5720	PSME1	proteasome (prosome, macropain) activator subunit 1 (PA28 alpha) [Source:HGNC Symbol;Acc:HGNC:9568]	0.399354159286914	0.00684439397647609
57591	MKL1	megakaryoblastic leukemia (translocation) 1 [Source:HGNC Symbol;Acc:HGNC:14334]	0.746039425305091	0.00684439397647609
10013	HDAC6	histone deacetylase 6 [Source:HGNC Symbol;Acc:HGNC:14064]	0.764468732514618	0.00694177164875743
27430	MAT2B	methionine adenosyltransferase II, beta [Source:HGNC Symbol;Acc:HGNC:6905]	1.15975810646396	0.00696056619065235
64718	UNKL	unkempt family zinc finger-like [Source:HGNC Symbol;Acc:HGNC:14184]	1.61226755638116	0.00702904251697491
55812	SPATA7	spermatogenesis associated 7 [Source:HGNC Symbol;Acc:HGNC:20423]	1.47656908332798	0.00705208249308807
54922	RASIP1	Ras interacting protein 1 [Source:HGNC Symbol;Acc:HGNC:24716]	1.96176358178182	0.00705208249308807
8861	LDB1	LIM domain binding 1 [Source:HGNC Symbol;Acc:HGNC:6532]	0.919619976884357	0.00709359568988971
79986	ZNF702P	zinc finger protein 702, pseudogene [Source:HGNC Symbol;Acc:HGNC:25775]	1.81629412742335	0.00712409387029013
414152	C10orf105	chromosome 10 open reading frame 105 [Source:HGNC Symbol;Acc:HGNC:20304]	2.17241211582628	0.007134295149024
146227	BEAN1	brain expressed, associated with NEDD4, 1 [Source:HGNC Symbol;Acc:HGNC:24160]	2.17658291463612	0.00718118936689301
285972	LINC00996	long intergenic non-protein coding RNA 996 [Source:HGNC Symbol;Acc:HGNC:27800]	2.48888524077234	0.00719398044404072
9554	SEC22B	SEC22 vesicle trafficking protein homolog B (S. cerevisiae) (gene/pseudogene) [Source:HGNC Symbol;Acc:HGNC:10700]	0.441610762587012	0.00725039759209211
3587	IL10RA	interleukin 10 receptor, alpha [Source:HGNC Symbol;Acc:HGNC:5964]	0.85069936989174	0.0072546495194627
23352	UBR4	ubiquitin protein ligase E3 component n-recognin 4 [Source:HGNC Symbol;Acc:HGNC:30313]	1.02577690027536	0.0072940858109835
8019	BRD3	bromodomain containing 3 [Source:HGNC Symbol;Acc:HGNC:1104]	0.956669028174362	0.00731152169432337
8448	DOC2A	double C2-like domains, alpha [Source:HGNC Symbol;Acc:HGNC:2985]	1.28067223955297	0.00731634170637845
2309	FOXO3	forkhead box O3 [Source:HGNC Symbol;Acc:HGNC:3821]	1.19657930562217	0.00734281133647112
155061	ZNF746	zinc finger protein 746 [Source:HGNC Symbol;Acc:HGNC:21948]	1.11783172676847	0.00735658390267526
129530	LYG1	lysozyme G-like 1 [Source:HGNC Symbol;Acc:HGNC:27014]	1.3602896794699	0.00745653916862388
285084	LINC01305	long intergenic non-protein coding RNA 1305 [Source:HGNC Symbol;Acc:HGNC:27690]	4.47802929061988	0.0075135381956567
9267	CYTH1	cytohesin 1 [Source:HGNC Symbol;Acc:HGNC:9501]	0.953431270184939	0.0076080744189601
65072	CFLAR-AS1	CFLAR antisense RNA 1 [Source:HGNC Symbol;Acc:HGNC:14437]	1.48561032926989	0.00762033445992414
116443	GRIN3A	glutamate receptor, ionotropic, N-methyl-D-aspartate 3A [Source:HGNC Symbol;Acc:HGNC:16767]	0.876838935876562	0.00762033445992414
4940	OAS3	2'-5'-oligoadenylate synthetase 3, 100kDa [Source:HGNC Symbol;Acc:HGNC:8088]	1.94932476600292	0.00764873781116903
1032	CDKN2D	cyclin-dependent kinase inhibitor 2D (p19, inhibits CDK4) [Source:HGNC Symbol;Acc:HGNC:1790]	1.5191007028611	0.00765567130129989
7062	TCHH	trichohyalin [Source:HGNC Symbol;Acc:HGNC:11791]	1.43509173054453	0.00767392122641272
10401	PIAS3	protein inhibitor of activated STAT, 3 [Source:HGNC Symbol;Acc:HGNC:16861]	0.715710750179872	0.00767946329190004
254428	SLC41A1	solute carrier family 41 (magnesium transporter), member 1 [Source:HGNC Symbol;Acc:HGNC:19429]	0.984940998125596	0.00770468972730258
83937	RASSF4	Ras association (RalGDS/AF-6) domain family member 4 [Source:HGNC Symbol;Acc:HGNC:20793]	1.21459299544815	0.00773126365001252
51763	INPP5K	inositol polyphosphate-5-phosphatase K [Source:HGNC Symbol;Acc:HGNC:33882]	0.966234315987502	0.00773126365001252
55679	LIMS2	LIM and senescent cell antigen-like domains 2 [Source:HGNC Symbol;Acc:HGNC:16084]	3.58879055538621	0.00773126365001252
6843	VAMP1	vesicle-associated membrane protein 1 (synaptobrevin 1) [Source:HGNC Symbol;Acc:HGNC:12642]	1.1078728950152	0.0077700322280945
2840	GPR17	G protein-coupled receptor 17 [Source:HGNC Symbol;Acc:HGNC:4471]	3.5202307946898	0.0078086579505602
5662	PSD	pleckstrin and Sec7 domain containing [Source:HGNC Symbol;Acc:HGNC:9507]	1.46025157346671	0.00791878219447853
54739	XAF1	XIAP associated factor 1 [Source:HGNC Symbol;Acc:HGNC:30932]	1.60728426034467	0.00795766898307916
57185	NIPAL3	NIPA-like domain containing 3 [Source:HGNC Symbol;Acc:HGNC:25233]	1.10728120851849	0.00797166248253268
55897	MESP1	mesoderm posterior basic helix-loop-helix transcription factor 1 [Source:HGNC Symbol;Acc:HGNC:29658]	3.42168105559614	0.00801338843771553
4638	MYLK	myosin light chain kinase [Source:HGNC Symbol;Acc:HGNC:7590]	1.14926450938516	0.00808033790167665
23446	SLC44A1	solute carrier family 44 (choline transporter), member 1 [Source:HGNC Symbol;Acc:HGNC:18798]	0.773912316185097	0.00808922857592645
1728	NQO1	NAD(P)H dehydrogenase, quinone 1 [Source:HGNC Symbol;Acc:HGNC:2874]	1.05908168133744	0.00811222371344375
9711	KIAA0226	KIAA0226 [Source:HGNC Symbol;Acc:HGNC:28991]	0.963677817878329	0.00817598520267586
54434	SSH1	slingshot protein phosphatase 1 [Source:HGNC Symbol;Acc:HGNC:30579]	0.987802026348111	0.00818588828315411
51451	LCMT1	leucine carboxyl methyltransferase 1 [Source:HGNC Symbol;Acc:HGNC:17557]	0.40518799955476	0.00818656846304796
23331	TTC28	tetratricopeptide repeat domain 28 [Source:HGNC Symbol;Acc:HGNC:29179]	0.63965684931776	0.00818656846304796
5883	RAD9A	RAD9 homolog A (S. pombe) [Source:HGNC Symbol;Acc:HGNC:9827]	1.0913430779792	0.00819595438213825
197135	PATL2	protein associated with topoisomerase II homolog 2 (yeast) [Source:HGNC Symbol;Acc:HGNC:33630]	0.996234214783247	0.00819976235179364
4501	MT1X	metallothionein 1X [Source:HGNC Symbol;Acc:HGNC:7405]	2.58410932498234	0.00820510618922786
57097	PARP11	poly (ADP-ribose) polymerase family, member 11 [Source:HGNC Symbol;Acc:HGNC:1186]	1.09553276401921	0.00825457308258048
7108	TM7SF2	transmembrane 7 superfamily member 2 [Source:HGNC Symbol;Acc:HGNC:11863]	1.22797949125211	0.00827681109051414
55303	GIMAP4	GTPase, IMAP family member 4 [Source:HGNC Symbol;Acc:HGNC:21872]	1.5879987864105	0.00833153559896313
5600	MAPK11	mitogen-activated protein kinase 11 [Source:HGNC Symbol;Acc:HGNC:6873]	1.6866208756437	0.0084004975860797
25809	TTLL1	tubulin tyrosine ligase-like family member 1 [Source:HGNC Symbol;Acc:HGNC:1312]	0.927300463299785	0.00844566851362112
255394	TCP11L2	t-complex 11, testis-specific-like 2 [Source:HGNC Symbol;Acc:HGNC:28627]	1.86960226152127	0.00858060026431921
54926	UBE2R2	ubiquitin-conjugating enzyme E2R 2 [Source:HGNC Symbol;Acc:HGNC:19907]	0.528099805732612	0.00858206688231587
92797	HELB	helicase (DNA) B [Source:HGNC Symbol;Acc:HGNC:17196]	1.74532610440635	0.00863566320148491
210	ALAD	aminolevulinate dehydratase [Source:HGNC Symbol;Acc:HGNC:395]	0.631080288508808	0.00865935989122748
25861	DFNB31	deafness, autosomal recessive 31 [Source:HGNC Symbol;Acc:HGNC:16361]	1.53278941500444	0.00870215406463134
284114	TMEM102	transmembrane protein 102 [Source:HGNC Symbol;Acc:HGNC:26722]	1.33140560429294	0.00875524511110159
140688	NOL4L	nucleolar protein 4-like [Source:HGNC Symbol;Acc:HGNC:16106]	1.22490094445683	0.00878051138853582
1366	CLDN7	claudin 7 [Source:HGNC Symbol;Acc:HGNC:2049]	1.771300439156	0.00882032424464165
10765	KDM5B	lysine (K)-specific demethylase 5B [Source:HGNC Symbol;Acc:HGNC:18039]	0.899119303218657	0.00894978319496249
51317	PHF21A	PHD finger protein 21A [Source:HGNC Symbol;Acc:HGNC:24156]	1.03712534891777	0.00897789367358612
26504	CNNM4	cyclin and CBS domain divalent metal cation transport mediator 4 [Source:HGNC Symbol;Acc:HGNC:105]	1.19855403940656	0.00901423746683881
91828	EXOC3L4	exocyst complex component 3-like 4 [Source:HGNC Symbol;Acc:HGNC:20120]	3.32411943181877	0.00913221470818542
10554	AGPAT1	1-acylglycerol-3-phosphate O-acyltransferase 1 [Source:HGNC Symbol;Acc:HGNC:324]	0.451201512246343	0.00919034208047451
81894	SLC25A28	solute carrier family 25 (mitochondrial iron transporter), member 28 [Source:HGNC Symbol;Acc:HGNC:23472]	0.943073620304082	0.00927220374067133
143098	MPP7	membrane protein, palmitoylated 7 (MAGUK p55 subfamily member 7) [Source:HGNC Symbol;Acc:HGNC:26542]	2.88036178430068	0.00931023494637365
56894	AGPAT3	1-acylglycerol-3-phosphate O-acyltransferase 3 [Source:HGNC Symbol;Acc:HGNC:326]	0.597972439646715	0.00940633830657749
25942	SIN3A	SIN3 transcription regulator family member A [Source:HGNC Symbol;Acc:HGNC:19353]	0.69822513601051	0.00960891212621326
90060	CCDC120	coiled-coil domain containing 120 [Source:HGNC Symbol;Acc:HGNC:28910]	0.817892728429573	0.00964149581339985
79846	CFAP69	cilia and flagella associated protein 69 [Source:HGNC Symbol;Acc:HGNC:26107]	1.99655603684507	0.00964149581339985
8737	RIPK1	receptor (TNFRSF)-interacting serine-threonine kinase 1 [Source:HGNC Symbol;Acc:HGNC:10019]	0.927145876208236	0.00965300477696173
6560	SLC12A4	solute carrier family 12 (potassium/chloride transporter), member 4 [Source:HGNC Symbol;Acc:HGNC:10913]	0.951324806511935	0.00978666205835396
5528	PPP2R5D	protein phosphatase 2, regulatory subunit B', delta [Source:HGNC Symbol;Acc:HGNC:9312]	0.718417346367399	0.00983705238874503
10758	TRAF3IP2	TRAF3 interacting protein 2 [Source:HGNC Symbol;Acc:HGNC:1343]	0.549227956882506	0.00992127218264735
10612	TRIM3	tripartite motif containing 3 [Source:HGNC Symbol;Acc:HGNC:10064]	1.20422713076007	0.00997549186695673
54800	KLHL24	kelch-like family member 24 [Source:HGNC Symbol;Acc:HGNC:25947]	1.69211365905289	0.0100031293590206
55683	KANSL3	KAT8 regulatory NSL complex subunit 3 [Source:HGNC Symbol;Acc:HGNC:25473]	0.692325784285389	0.0101209243858691
7086	TKT	transketolase [Source:HGNC Symbol;Acc:HGNC:11834]	0.743563679498119	0.0101527763176575
92370	PXYLP1	2-phosphoxylose phosphatase 1 [Source:HGNC Symbol;Acc:HGNC:26303]	1.14098804106625	0.0101661272185398
89853	MVB12B	multivesicular body subunit 12B [Source:HGNC Symbol;Acc:HGNC:23368]	1.75408823121363	0.0104476168700645
23140	ZZEF1	zinc finger, ZZ-type with EF-hand domain 1 [Source:HGNC Symbol;Acc:HGNC:29027]	0.622504390987322	0.0104993390469098
90693	CCDC126	coiled-coil domain containing 126 [Source:HGNC Symbol;Acc:HGNC:22398]	1.04707730506097	0.0105747500913976
10912	GADD45G	growth arrest and DNA-damage-inducible, gamma [Source:HGNC Symbol;Acc:HGNC:4097]	1.82678176818846	0.0106050869130518
147808	ZNF784	zinc finger protein 784 [Source:HGNC Symbol;Acc:HGNC:33111]	1.25964155105916	0.0106694758905056
100652930	NPEPL1	aminopeptidase-like 1 [Source:HGNC Symbol;Acc:HGNC:16244]	0.918296666899031	0.0107667135144428
	KRT8P33	keratin 8 pseudogene 33 [Source:HGNC Symbol;Acc:HGNC:39867]	2.44103240187777	0.0108339237892001
2035	EPB41	erythrocyte membrane protein band 4.1 [Source:HGNC Symbol;Acc:HGNC:3377]	0.701949561440712	0.0108541578431816
80221	ACSF2	acyl-CoA synthetase family member 2 [Source:HGNC Symbol;Acc:HGNC:26101]	0.903038995574341	0.0108955978372482
114783	LMTK3	lemur tyrosine kinase 3 [Source:HGNC Symbol;Acc:HGNC:19295]	3.20568118429231	0.0109676307930208
1820	ARID3A	AT rich interactive domain 3A (BRIGHT-like) [Source:HGNC Symbol;Acc:HGNC:3031]	0.900795086097616	0.010981381888003
203259	FAM219A	family with sequence similarity 219, member A [Source:HGNC Symbol;Acc:HGNC:19920]	0.663737223681331	0.0109934348755103
9139	CBFA2T2	core-binding factor, runt domain, alpha subunit 2; translocated to, 2 [Source:HGNC Symbol;Acc:HGNC:1536]	0.601172413673354	0.0110439703659976
5172	SLC26A4	solute carrier family 26 (anion exchanger), member 4 [Source:HGNC Symbol;Acc:HGNC:8818]	1.9644851722853	0.0110634012828128
1003	CDH5	cadherin 5, type 2 (vascular endothelium) [Source:HGNC Symbol;Acc:HGNC:1764]	2.87564717443944	0.0110971643174792
7528	YY1	YY1 transcription factor [Source:HGNC Symbol;Acc:HGNC:12856]	0.687283416636528	0.0111191415633791
132671	SPATA18	spermatogenesis associated 18 [Source:HGNC Symbol;Acc:HGNC:29579]	1.32981634783085	0.0111595273928107
118	ADD1	adducin 1 (alpha) [Source:HGNC Symbol;Acc:HGNC:243]	0.43248804888686	0.011189927382218
9814	SFI1	Sfi1 homolog, spindle assembly associated (yeast) [Source:HGNC Symbol;Acc:HGNC:29064]	0.988734064804962	0.0111944502545572
10902	BRD8	bromodomain containing 8 [Source:HGNC Symbol;Acc:HGNC:19874]	0.652273534282932	0.0112195198883382
51056	LAP3	leucine aminopeptidase 3 [Source:HGNC Symbol;Acc:HGNC:18449]	0.696929921979592	0.0112195198883382
7706	TRIM25	tripartite motif containing 25 [Source:HGNC Symbol;Acc:HGNC:12932]	1.19626276648992	0.0112600867331037
199223	TTC21A	tetratricopeptide repeat domain 21A [Source:HGNC Symbol;Acc:HGNC:30761]	1.25245560409572	0.0112695080824237
340385	ZNF517	zinc finger protein 517 [Source:HGNC Symbol;Acc:HGNC:27984]	1.28530303598697	0.0112860360367499
57685	CACHD1	cache domain containing 1 [Source:HGNC Symbol;Acc:HGNC:29314]	1.50884265941794	0.011299622271575
10379	IRF9	interferon regulatory factor 9 [Source:HGNC Symbol;Acc:HGNC:6131]	1.42735872520338	0.0113057415222715
94103	ORMDL3	ORMDL sphingolipid biosynthesis regulator 3 [Source:HGNC Symbol;Acc:HGNC:16038]	0.9207763773536	0.0113584472652007
23030	KDM4B	lysine (K)-specific demethylase 4B [Source:HGNC Symbol;Acc:HGNC:29136]	0.832128057395384	0.0113660869976132
400242	DICER1-AS1	DICER1 antisense RNA 1 [Source:HGNC Symbol;Acc:HGNC:43017]	1.6455722956396	0.0114334950515912
80317	ZKSCAN3	zinc finger with KRAB and SCAN domains 3 [Source:HGNC Symbol;Acc:HGNC:13853]	0.877913023427955	0.0115037587305075
83439	TCF7L1	transcription factor 7-like 1 (T-cell specific, HMG-box) [Source:HGNC Symbol;Acc:HGNC:11640]	2.10473984334581	0.0115670575792276
6811	STX5	syntaxin 5 [Source:HGNC Symbol;Acc:HGNC:11440]	0.822345385065807	0.0115879148215244
8644	AKR1C3	aldo-keto reductase family 1, member C3 [Source:HGNC Symbol;Acc:HGNC:386]	2.07828032675988	0.0118716843452352
65220	NADK	NAD kinase [Source:HGNC Symbol;Acc:HGNC:29831]	0.717362586989294	0.0119096762157588
2592	GALT	galactose-1-phosphate uridylyltransferase [Source:HGNC Symbol;Acc:HGNC:4135]	1.04475056428135	0.011992238458051
5021	OXTR	oxytocin receptor [Source:HGNC Symbol;Acc:HGNC:8529]	2.4778337834215	0.0119971160036531
835	CASP2	caspase 2, apoptosis-related cysteine peptidase [Source:HGNC Symbol;Acc:HGNC:1503]	0.702263226998629	0.0120341735195889
51617	HMP19	Neuron-specific protein family member 2 [Source:UniProtKB/Swiss-Prot;Acc:Q9Y328]	3.34939379016353	0.0120549655411205
440836	ODF3B	outer dense fiber of sperm tails 3B [Source:HGNC Symbol;Acc:HGNC:34388]	1.91899268683443	0.0121781007436311
1690	COCH	cochlin [Source:HGNC Symbol;Acc:HGNC:2180]	2.11763576785912	0.0122062719456613
4058	LTK	leukocyte receptor tyrosine kinase [Source:HGNC Symbol;Acc:HGNC:6721]	4.11663641406301	0.0123239688869536
23780	APOL2	apolipoprotein L, 2 [Source:HGNC Symbol;Acc:HGNC:619]	0.840134501759729	0.0123653854893943
157807	CLVS1	clavesin 1 [Source:HGNC Symbol;Acc:HGNC:23139]	1.76465075047283	0.0123901193077392
57658	CALCOCO1	calcium binding and coiled-coil domain 1 [Source:HGNC Symbol;Acc:HGNC:29306]	0.873670004028015	0.0124333079547724
55072	RNF31	ring finger protein 31 [Source:HGNC Symbol;Acc:HGNC:16031]	0.874782532330664	0.0126157728072873
55350	VNN3	vanin 3 [Source:HGNC Symbol;Acc:HGNC:16431]	2.30080809684757	0.0127362797123499
79746	ECHDC3	enoyl CoA hydratase domain containing 3 [Source:HGNC Symbol;Acc:HGNC:23489]	0.962897509975593	0.0128876350192493
823	CAPN1	calpain 1, (mu/I) large subunit [Source:HGNC Symbol;Acc:HGNC:1476]	0.738582582972945	0.0130388054214828
3795	KHK	ketohexokinase (fructokinase) [Source:HGNC Symbol;Acc:HGNC:6315]	1.16221759146198	0.0131369275105184
149483	CCDC17	coiled-coil domain containing 17 [Source:HGNC Symbol;Acc:HGNC:26574]	1.28913017957329	0.0131792995642402
10347	ABCA7	ATP-binding cassette, sub-family A (ABC1), member 7 [Source:HGNC Symbol;Acc:HGNC:37]	1.69366850029946	0.0131830406616264
27106	ARRDC2	arrestin domain containing 2 [Source:HGNC Symbol;Acc:HGNC:25225]	1.29657387499133	0.013190964674602
93550	ZFAND4	zinc finger, AN1-type domain 4 [Source:HGNC Symbol;Acc:HGNC:23504]	1.15719757745731	0.0132143646810835
1809	DPYSL3	dihydropyrimidinase-like 3 [Source:HGNC Symbol;Acc:HGNC:3015]	1.12066666700976	0.0132143646810835
26040	SETBP1	SET binding protein 1 [Source:HGNC Symbol;Acc:HGNC:15573]	2.54063053728997	0.0132143646810835
2907	GRINA	glutamate receptor, ionotropic, N-methyl D-aspartate-associated protein 1 (glutamate binding) [Source:HGNC Symbol;Acc:HGNC:4589]	0.970186266233415	0.0133542369839597
10540	DCTN2	dynactin 2 (p50) [Source:HGNC Symbol;Acc:HGNC:2712]	0.396807483723135	0.0133563619762933
349565	NMNAT3	nicotinamide nucleotide adenylyltransferase 3 [Source:HGNC Symbol;Acc:HGNC:20989]	1.49227198686903	0.0133563619762933
1266	CNN3	calponin 3, acidic [Source:HGNC Symbol;Acc:HGNC:2157]	2.4670813656654	0.0135930791131234
23416	KCNH3	potassium channel, voltage gated eag related subfamily H, member 3 [Source:HGNC Symbol;Acc:HGNC:6252]	1.95914124682555	0.0138676021008241
51422	PRKAG2	protein kinase, AMP-activated, gamma 2 non-catalytic subunit [Source:HGNC Symbol;Acc:HGNC:9386]	0.64737000880482	0.0138824368281635
26750	RPS6KC1	ribosomal protein S6 kinase, 52kDa, polypeptide 1 [Source:HGNC Symbol;Acc:HGNC:10439]	0.677023507640639	0.0139794845493823
6672	SP100	SP100 nuclear antigen [Source:HGNC Symbol;Acc:HGNC:11206]	0.879900670999211	0.0139794845493823
51225	ABI3	ABI family, member 3 [Source:HGNC Symbol;Acc:HGNC:29859]	1.06923101967998	0.0140041631511419
23035	PHLPP2	PH domain and leucine rich repeat protein phosphatase 2 [Source:HGNC Symbol;Acc:HGNC:29149]	0.760965569489099	0.0142540259390935
148229	ATP8B3	ATPase, aminophospholipid transporter, class I, type 8B, member 3 [Source:HGNC Symbol;Acc:HGNC:13535]	1.67476839270089	0.0144004034190504
400759	GBP1P1	guanylate binding protein 1, interferon-inducible pseudogene 1 [Source:HGNC Symbol;Acc:HGNC:39561]	2.06828992154407	0.0144268478206621
29803	REPIN1	replication initiator 1 [Source:HGNC Symbol;Acc:HGNC:17922]	1.02895475547948	0.0144511358733288
8218	CLTCL1	clathrin, heavy chain-like 1 [Source:HGNC Symbol;Acc:HGNC:2093]	1.66457891319123	0.0144892789843534
84626	KRBA1	KRAB-A domain containing 1 [Source:HGNC Symbol;Acc:HGNC:22228]	1.62249758355931	0.0146403986169997
219844	HYLS1	hydrolethalus syndrome 1 [Source:HGNC Symbol;Acc:HGNC:26558]	1.3657373554523	0.0146403986169997
55512	SMPD3	sphingomyelin phosphodiesterase 3, neutral membrane (neutral sphingomyelinase II) [Source:HGNC Symbol;Acc:HGNC:14240]	1.34906729741008	0.0147135428220007
7447	VSNL1	visinin-like 1 [Source:HGNC Symbol;Acc:HGNC:12722]	1.58481468872394	0.014949797121688
50861	STMN3	stathmin-like 3 [Source:HGNC Symbol;Acc:HGNC:15926]	1.35890229105433	0.0150449519408704
84901	NFATC2IP	nuclear factor of activated T-cells, cytoplasmic, calcineurin-dependent 2 interacting protein [Source:HGNC Symbol;Acc:HGNC:25906]	0.431598624171645	0.015153162509741
24139	EML2	echinoderm microtubule associated protein like 2 [Source:HGNC Symbol;Acc:HGNC:18035]	0.708801072612753	0.0151995365216859
1475	CSTA	cystatin A (stefin A) [Source:HGNC Symbol;Acc:HGNC:2481]	1.0560079615729	0.0152495663471083
10642	IGF2BP1	insulin-like growth factor 2 mRNA binding protein 1 [Source:HGNC Symbol;Acc:HGNC:28866]	3.33341657372061	0.015418447657194
1789	DNMT3B	DNA (cytosine-5-)-methyltransferase 3 beta [Source:HGNC Symbol;Acc:HGNC:2979]	1.44466220220043	0.015544664408739
1947	EFNB1	ephrin-B1 [Source:HGNC Symbol;Acc:HGNC:3226]	0.928156591603836	0.0155773414765761
9811	CTIF	CBP80/20-dependent translation initiation factor [Source:HGNC Symbol;Acc:HGNC:23925]	0.725412635872071	0.0156790806492942
7126	TNFAIP1	tumor necrosis factor, alpha-induced protein 1 (endothelial) [Source:HGNC Symbol;Acc:HGNC:11894]	0.733874061161439	0.0156885614905698
93611	FBXO44	F-box protein 44 [Source:HGNC Symbol;Acc:HGNC:24847]	1.25621951389663	0.0156885614905698
55733	HHAT	hedgehog acyltransferase [Source:HGNC Symbol;Acc:HGNC:18270]	0.773502877056312	0.0158056167243901
146330	FBXL16	F-box and leucine-rich repeat protein 16 [Source:HGNC Symbol;Acc:HGNC:14150]	2.05472890082223	0.015827624868809
27151	CPAMD8	C3 and PZP-like, alpha-2-macroglobulin domain containing 8 [Source:HGNC Symbol;Acc:HGNC:23228]	2.23630577596216	0.0158574253676685
84689	MS4A14	membrane-spanning 4-domains, subfamily A, member 14 [Source:HGNC Symbol;Acc:HGNC:30706]	1.94869388842855	0.0158690376977089
84162	KIAA1109	KIAA1109 [Source:HGNC Symbol;Acc:HGNC:26953]	0.987987484956269	0.0158757432448637
57719	ANO8	anoctamin 8 [Source:HGNC Symbol;Acc:HGNC:29329]	1.0196051755746	0.0159354034210075
9644	SH3PXD2A	SH3 and PX domains 2A [Source:HGNC Symbol;Acc:HGNC:23664]	0.609126772033976	0.0159947198839684
7301	TYRO3	TYRO3 protein tyrosine kinase [Source:HGNC Symbol;Acc:HGNC:12446]	0.921275297990086	0.0160599717465439
10787	NCKAP1	NCK-associated protein 1 [Source:HGNC Symbol;Acc:HGNC:7666]	0.979986356713603	0.0160941880237364
147040	KCTD11	potassium channel tetramerization domain containing 11 [Source:HGNC Symbol;Acc:HGNC:21302]	0.804160119728308	0.0161000410916904
4297	KMT2A	lysine (K)-specific methyltransferase 2A [Source:HGNC Symbol;Acc:HGNC:7132]	0.918118369696066	0.0162503319197579
63939	FAM217B	family with sequence similarity 217, member B [Source:HGNC Symbol;Acc:HGNC:16170]	1.02922588878541	0.0162615854817267
7263	TST	thiosulfate sulfurtransferase (rhodanese) [Source:HGNC Symbol;Acc:HGNC:12388]	1.22277508601378	0.0162615854817267
257364	SNX33	sorting nexin 33 [Source:HGNC Symbol;Acc:HGNC:28468]	1.18942882770721	0.0163123770883087
6892	TAPBP	TAP binding protein (tapasin) [Source:HGNC Symbol;Acc:HGNC:11566]	0.835910014230172	0.0163599984180848
25901	CCDC28A	coiled-coil domain containing 28A [Source:HGNC Symbol;Acc:HGNC:21098]	0.653573405110645	0.0163798413967104
81888	HYI	hydroxypyruvate isomerase (putative) [Source:HGNC Symbol;Acc:HGNC:26948]	0.874960291298023	0.0164804164841087
23549	DNPEP	aspartyl aminopeptidase [Source:HGNC Symbol;Acc:HGNC:2981]	0.694582839730865	0.0164828990620896
102725016	PPP2R3B	protein phosphatase 2, regulatory subunit B'', beta [Source:HGNC Symbol;Acc:HGNC:13417]	1.44861467018228	0.0165030622631535
9732	DOCK4	dedicator of cytokinesis 4 [Source:HGNC Symbol;Acc:HGNC:19192]	1.20336675427524	0.0166014297600441
27185	DISC1	disrupted in schizophrenia 1 [Source:HGNC Symbol;Acc:HGNC:2888]	0.764269957772136	0.0166567242914712
57657	HCN3	hyperpolarization activated cyclic nucleotide gated potassium channel 3 [Source:HGNC Symbol;Acc:HGNC:19183]	1.42159985133456	0.0166581147247389
57644	MYH7B	myosin, heavy chain 7B, cardiac muscle, beta [Source:HGNC Symbol;Acc:HGNC:15906]	1.59560371271017	0.0167757627929677
84640	USP38	ubiquitin specific peptidase 38 [Source:HGNC Symbol;Acc:HGNC:20067]	0.48134499369442	0.0167757627929677
399726	CASC10	cancer susceptibility candidate 10 [Source:HGNC Symbol;Acc:HGNC:31448]	4.70041098266498	0.0167958492782093
2535	FZD2	frizzled class receptor 2 [Source:HGNC Symbol;Acc:HGNC:4040]	2.68808879831746	0.0169843513390333
22838	RNF44	ring finger protein 44 [Source:HGNC Symbol;Acc:HGNC:19180]	1.06569564424971	0.0170087182174267
256957	HEATR9	HEAT repeat containing 9 [Source:HGNC Symbol;Acc:HGNC:26548]	3.18127782351492	0.0171814050991714
400931	MIRLET7BHG	MIRLET7B host gene (non-protein coding) [Source:HGNC Symbol;Acc:HGNC:37189]	1.46478632628384	0.0172229313267378
57186	RALGAPA2	Ral GTPase activating protein, alpha subunit 2 (catalytic) [Source:HGNC Symbol;Acc:HGNC:16207]	0.868243744049207	0.0172778941138574
11282	MGAT4B	mannosyl (alpha-1,3-)-glycoprotein beta-1,4-N-acetylglucosaminyltransferase, isozyme B [Source:HGNC Symbol;Acc:HGNC:7048]	0.966672769419914	0.0174221182036277
81566	CSRNP2	cysteine-serine-rich nuclear protein 2 [Source:HGNC Symbol;Acc:HGNC:16006]	0.498469036870502	0.0174766117003337
23580	CDC42EP4	CDC42 effector protein (Rho GTPase binding) 4 [Source:HGNC Symbol;Acc:HGNC:17147]	1.41861357099917	0.0175916441981072
3643	INSR	insulin receptor [Source:HGNC Symbol;Acc:HGNC:6091]	0.955233658399396	0.0175938447204328
10943	MSL3	male-specific lethal 3 homolog (Drosophila) [Source:HGNC Symbol;Acc:HGNC:7370]	0.559941129832716	0.0176202055226293
84547	PGBD1	piggyBac transposable element derived 1 [Source:HGNC Symbol;Acc:HGNC:19398]	1.27526477030802	0.0179016060361641
9696	CROCC	ciliary rootlet coiled-coil, rootletin [Source:HGNC Symbol;Acc:HGNC:21299]	1.34403092015624	0.0179320664924404
56987	BBX	bobby sox homolog (Drosophila) [Source:HGNC Symbol;Acc:HGNC:14422]	1.21801973566207	0.0179320664924404
818	CAMK2G	calcium/calmodulin-dependent protein kinase II gamma [Source:HGNC Symbol;Acc:HGNC:1463]	0.74889023556771	0.0180157715909972
56990	CDC42SE2	CDC42 small effector 2 [Source:HGNC Symbol;Acc:HGNC:18547]	0.919972080037674	0.018067276064079
90864	SPSB3	splA/ryanodine receptor domain and SOCS box containing 3 [Source:HGNC Symbol;Acc:HGNC:30629]	1.46665793845593	0.018107562794182
1374	CPT1A	carnitine palmitoyltransferase 1A (liver) [Source:HGNC Symbol;Acc:HGNC:2328]	0.470688520189198	0.0182377658971477
780	DDR1	discoidin domain receptor tyrosine kinase 1 [Source:HGNC Symbol;Acc:HGNC:2730]	1.17798674336901	0.0184360708536077
10409	BASP1	brain abundant, membrane attached signal protein 1 [Source:HGNC Symbol;Acc:HGNC:957]	1.174228309286	0.0185008456732216
400850	OSBPL2	oxysterol binding protein-like 2 [Source:HGNC Symbol;Acc:HGNC:15761]	0.46974854437821	0.0185032834807201
8804	CREG1	cellular repressor of E1A-stimulated genes 1 [Source:HGNC Symbol;Acc:HGNC:2351]	0.548178177667915	0.0185032834807201
93058	COQ10A	coenzyme Q10 homolog A (S. cerevisiae) [Source:HGNC Symbol;Acc:HGNC:26515]	0.663695195546906	0.0185110953494106
27013	CNPPD1	cyclin Pas1/PHO80 domain containing 1 [Source:HGNC Symbol;Acc:HGNC:25220]	0.974043041047116	0.0186078064021488
57489	ODF2L	outer dense fiber of sperm tails 2-like [Source:HGNC Symbol;Acc:HGNC:29225]	1.05161289847195	0.0186078064021488
6907	TBL1X	transducin (beta)-like 1X-linked [Source:HGNC Symbol;Acc:HGNC:11585]	1.28095597692247	0.0186078064021488
8786	RGS11	regulator of G-protein signaling 11 [Source:HGNC Symbol;Acc:HGNC:9993]	2.43691270283156	0.0187331484312533
57118	CAMK1D	calcium/calmodulin-dependent protein kinase ID [Source:HGNC Symbol;Acc:HGNC:19341]	0.978259330691208	0.0188010402648515
54980	C2orf42	chromosome 2 open reading frame 42 [Source:HGNC Symbol;Acc:HGNC:26056]	0.729848014412158	0.0193575495371169
148327	CREB3L4	cAMP responsive element binding protein 3-like 4 [Source:HGNC Symbol;Acc:HGNC:18854]	0.960126339288775	0.0193656307199229
63943	FKBPL	FK506 binding protein like [Source:HGNC Symbol;Acc:HGNC:13949]	0.923860045100022	0.0194066981966587
1727	CYB5R3	cytochrome b5 reductase 3 [Source:HGNC Symbol;Acc:HGNC:2873]	0.900062889107748	0.0194066981966587
6666	SOX12	SRY (sex determining region Y)-box 12 [Source:HGNC Symbol;Acc:HGNC:11198]	2.26517485597446	0.0194990115413229
1832	DSP	desmoplakin [Source:HGNC Symbol;Acc:HGNC:3052]	1.2098965907868	0.0196156009359997
64426	SUDS3	suppressor of defective silencing 3 homolog (S. cerevisiae) [Source:HGNC Symbol;Acc:HGNC:29545]	0.473242158291626	0.0196170856563389
8292	COLQ	collagen-like tail subunit (single strand of homotrimer) of asymmetric acetylcholinesterase [Source:HGNC Symbol;Acc:HGNC:2226]	1.0657645338398	0.0196438085235706
152503	SH3D19	SH3 domain containing 19 [Source:HGNC Symbol;Acc:HGNC:30418]	1.64709081927278	0.019742624018416
124222	PAQR4	progestin and adipoQ receptor family member IV [Source:HGNC Symbol;Acc:HGNC:26386]	1.14102668038968	0.0199277082922005
3431	SP110	SP110 nuclear body protein [Source:HGNC Symbol;Acc:HGNC:5401]	1.50894276998982	0.0199635476241904
649	BMP1	bone morphogenetic protein 1 [Source:HGNC Symbol;Acc:HGNC:1067]	1.03856485405108	0.0200184422508329
10567	RABAC1	Rab acceptor 1 (prenylated) [Source:HGNC Symbol;Acc:HGNC:9794]	1.1858714447706	0.0200626624680034
55876	GSDMB	gasdermin B [Source:HGNC Symbol;Acc:HGNC:23690]	1.53957686399823	0.0200653665656537
9563	H6PD	hexose-6-phosphate dehydrogenase (glucose 1-dehydrogenase) [Source:HGNC Symbol;Acc:HGNC:4795]	0.649393713197328	0.0201016140414632
9124	PDLIM1	PDZ and LIM domain 1 [Source:HGNC Symbol;Acc:HGNC:2067]	1.21319506619471	0.0201016140414632
54988	ACSM5	acyl-CoA synthetase medium-chain family member 5 [Source:HGNC Symbol;Acc:HGNC:26060]	1.16865847821868	0.0201069846736331
55848	PLGRKT	plasminogen receptor, C-terminal lysine transmembrane protein [Source:HGNC Symbol;Acc:HGNC:23633]	0.320310985032805	0.0201286066963551
5918	RARRES1	retinoic acid receptor responder (tazarotene induced) 1 [Source:HGNC Symbol;Acc:HGNC:9867]	0.995089827154669	0.0201337799641177
26112	CCDC69	coiled-coil domain containing 69 [Source:HGNC Symbol;Acc:HGNC:24487]	0.825267588063157	0.0201846255616181
8878	SQSTM1	sequestosome 1 [Source:HGNC Symbol;Acc:HGNC:11280]	1.44450944254069	0.0201861066387333
3134	HLA-F	major histocompatibility complex, class I, F [Source:HGNC Symbol;Acc:HGNC:4963]	1.231388212001	0.0204182858824205
5264	PHYH	phytanoyl-CoA 2-hydroxylase [Source:HGNC Symbol;Acc:HGNC:8940]	0.569735416777794	0.0204182858824205
143684	FAM76B	family with sequence similarity 76, member B [Source:HGNC Symbol;Acc:HGNC:28492]	0.825068908708192	0.02043580903443
2294	FOXF1	forkhead box F1 [Source:HGNC Symbol;Acc:HGNC:3809]	3.30793754286998	0.020935631847031
23177	CEP68	centrosomal protein 68kDa [Source:HGNC Symbol;Acc:HGNC:29076]	0.851432016656932	0.0210967297665608
6373	CXCL11	chemokine (C-X-C motif) ligand 11 [Source:HGNC Symbol;Acc:HGNC:10638]	2.23518024267628	0.0211720873938515
6542	SLC7A2	solute carrier family 7 (cationic amino acid transporter, y+ system), member 2 [Source:HGNC Symbol;Acc:HGNC:11060]	4.5200508879724	0.0213891847822322
23382	AHCYL2	adenosylhomocysteinase-like 2 [Source:HGNC Symbol;Acc:HGNC:22204]	0.536915475934873	0.0217362558740939
643641	ZNF862	zinc finger protein 862 [Source:HGNC Symbol;Acc:HGNC:34519]	0.631395898376173	0.021944264819821
8365	HIST1H4H	histone cluster 1, H4h [Source:HGNC Symbol;Acc:HGNC:4788]	2.04294848762648	0.0219491391261765
65258	MPPE1	metallophosphoesterase 1 [Source:HGNC Symbol;Acc:HGNC:15988]	0.520840184345679	0.0219491391261765
100128927	ZBTB42	zinc finger and BTB domain containing 42 [Source:HGNC Symbol;Acc:HGNC:32550]	1.39488778807187	0.0219491391261765
10049	DNAJB6	DnaJ (Hsp40) homolog, subfamily B, member 6 [Source:HGNC Symbol;Acc:HGNC:14888]	1.01978146183201	0.0219491391261765
57758	SCUBE2	signal peptide, CUB domain, EGF-like 2 [Source:HGNC Symbol;Acc:HGNC:30425]	1.27123746934129	0.0219491391261765
100996761	PDE4DIP	phosphodiesterase 4D interacting protein [Source:HGNC Symbol;Acc:HGNC:15580]	0.957389871238818	0.0220223685961716
7760	ZNF213	zinc finger protein 213 [Source:HGNC Symbol;Acc:HGNC:13005]	1.11995589690703	0.0220762367983147
6911	TBX6	T-box 6 [Source:HGNC Symbol;Acc:HGNC:11605]	2.08360385163481	0.0220986880105668
55020	TTC38	tetratricopeptide repeat domain 38 [Source:HGNC Symbol;Acc:HGNC:26082]	0.64798630904121	0.0221030969342558
85376	RIMBP3	RIMS binding protein 3 [Source:HGNC Symbol;Acc:HGNC:29344]	1.69093778322513	0.0221995564348156
5819	PVRL2	poliovirus receptor-related 2 (herpesvirus entry mediator B) [Source:HGNC Symbol;Acc:HGNC:9707]	1.15536973733507	0.0222214611141438
8454	CUL1	cullin 1 [Source:HGNC Symbol;Acc:HGNC:2551]	0.567656911318304	0.0229858653903529
100129518	SOD2	superoxide dismutase 2, mitochondrial [Source:HGNC Symbol;Acc:HGNC:11180]	1.1140624507451	0.0230143996831222
1543	CYP1A1	cytochrome P450, family 1, subfamily A, polypeptide 1 [Source:HGNC Symbol;Acc:HGNC:2595]	3.35563158359627	0.0230943939191074
1942	EFNA1	ephrin-A1 [Source:HGNC Symbol;Acc:HGNC:3221]	3.609378750488	0.0231834469056275
79651	RHBDF2	rhomboid 5 homolog 2 (Drosophila) [Source:HGNC Symbol;Acc:HGNC:20788]	0.792368527967191	0.0234354960558179
84940	CORO6	coronin 6 [Source:HGNC Symbol;Acc:HGNC:21356]	1.61570360599869	0.0234354960558179
4363	ABCC1	ATP-binding cassette, sub-family C (CFTR/MRP), member 1 [Source:HGNC Symbol;Acc:HGNC:51]	0.488941342162417	0.0234354960558179
80199	FUZ	fuzzy planar cell polarity protein [Source:HGNC Symbol;Acc:HGNC:26219]	0.965657591792915	0.0234841263778463
5414	SEPT4	septin 4 [Source:HGNC Symbol;Acc:HGNC:9165]	1.72572703791456	0.0234940698370218
100130015	URAHP	urate (hydroxyiso-) hydrolase, pseudogene [Source:HGNC Symbol;Acc:HGNC:43695]	1.73945767905105	0.0235670404994492
134549	SHROOM1	shroom family member 1 [Source:HGNC Symbol;Acc:HGNC:24084]	1.38857736234736	0.0242375616049145
4688	NCF2	neutrophil cytosolic factor 2 [Source:HGNC Symbol;Acc:HGNC:7661]	0.558357675834592	0.0242861375681307
5753	PTK6	protein tyrosine kinase 6 [Source:HGNC Symbol;Acc:HGNC:9617]	1.07872664828676	0.0245744611491092
84318	CCDC77	coiled-coil domain containing 77 [Source:HGNC Symbol;Acc:HGNC:28203]	0.743904549407312	0.0246292563867028
11099	PTPN21	protein tyrosine phosphatase, non-receptor type 21 [Source:HGNC Symbol;Acc:HGNC:9651]	1.2396101695201	0.0247465712092339
51375	SNX7	sorting nexin 7 [Source:HGNC Symbol;Acc:HGNC:14971]	1.67156079974407	0.0247832464807941
93349	SP140L	SP140 nuclear body protein-like [Source:HGNC Symbol;Acc:HGNC:25105]	0.792365709874843	0.0247927718262639
10644	IGF2BP2	insulin-like growth factor 2 mRNA binding protein 2 [Source:HGNC Symbol;Acc:HGNC:28867]	0.716764648838204	0.0249043864411385
30846	EHD2	EH-domain containing 2 [Source:HGNC Symbol;Acc:HGNC:3243]	1.94703365530381	0.0250576513790144
55663	ZNF446	zinc finger protein 446 [Source:HGNC Symbol;Acc:HGNC:21036]	1.01640938423474	0.025073508099369
5610	EIF2AK2	eukaryotic translation initiation factor 2-alpha kinase 2 [Source:HGNC Symbol;Acc:HGNC:9437]	1.37503335962064	0.025073508099369
2646	GCKR	glucokinase (hexokinase 4) regulator [Source:HGNC Symbol;Acc:HGNC:4196]	2.81258248347873	0.0253629418731585
6603	SMARCD2	SWI/SNF related, matrix associated, actin dependent regulator of chromatin, subfamily d, member 2 [Source:HGNC Symbol;Acc:HGNC:11107]	0.602404565289375	0.025425318282548
30818	KCNIP3	Kv channel interacting protein 3, calsenilin [Source:HGNC Symbol;Acc:HGNC:15523]	2.13620213451994	0.0254322735502696
23304	UBR2	ubiquitin protein ligase E3 component n-recognin 2 [Source:HGNC Symbol;Acc:HGNC:21289]	0.646753269772777	0.0254322735502696
1244	ABCC2	ATP-binding cassette, sub-family C (CFTR/MRP), member 2 [Source:HGNC Symbol;Acc:HGNC:53]	1.44229653690901	0.0256194878193129
9807	IP6K1	inositol hexakisphosphate kinase 1 [Source:HGNC Symbol;Acc:HGNC:18360]	0.437942946449162	0.0259160792388592
5465	PPARA	peroxisome proliferator-activated receptor alpha [Source:HGNC Symbol;Acc:HGNC:9232]	0.757992748231066	0.0259537285693687
5116	PCNT	pericentrin [Source:HGNC Symbol;Acc:HGNC:16068]	0.573316987888017	0.0259789449719873
11156	PTP4A3	protein tyrosine phosphatase type IVA, member 3 [Source:HGNC Symbol;Acc:HGNC:9636]	1.62634821970931	0.0259934621488565
11041	B4GAT1	beta-1,4-glucuronyltransferase 1 [Source:HGNC Symbol;Acc:HGNC:15685]	0.833593593855087	0.0260784241643941
10809	STARD10	StAR-related lipid transfer (START) domain containing 10 [Source:HGNC Symbol;Acc:HGNC:10666]	1.37550844367891	0.0261184990014315
57007	ACKR3	atypical chemokine receptor 3 [Source:HGNC Symbol;Acc:HGNC:23692]	1.98515948568538	0.0262694726440209
64109	CRLF2	cytokine receptor-like factor 2 [Source:HGNC Symbol;Acc:HGNC:14281]	4.61101774618653	0.0262694726440209
124446	TMEM219	transmembrane protein 219 [Source:HGNC Symbol;Acc:HGNC:25201]	0.677880723891081	0.0262727943423516
4283	CXCL9	chemokine (C-X-C motif) ligand 9 [Source:HGNC Symbol;Acc:HGNC:7098]	2.25608048866941	0.0263057351415082
8938	BAIAP3	BAI1-associated protein 3 [Source:HGNC Symbol;Acc:HGNC:948]	1.6411535305576	0.0269204039842779
6429	SRSF4	serine/arginine-rich splicing factor 4 [Source:HGNC Symbol;Acc:HGNC:10786]	0.566719135215439	0.0270692598976397
199746	U2AF1L4	U2 small nuclear RNA auxiliary factor 1-like 4 [Source:HGNC Symbol;Acc:HGNC:23020]	0.73634369361738	0.0272709929335172
84256	FLYWCH1	FLYWCH-type zinc finger 1 [Source:HGNC Symbol;Acc:HGNC:25404]	0.92703791648441	0.0274069306261984
3112	HLA-DOB	major histocompatibility complex, class II, DO beta [Source:HGNC Symbol;Acc:HGNC:4937]	1.25468511469525	0.0274282166713053
28232	SLCO3A1	solute carrier organic anion transporter family, member 3A1 [Source:HGNC Symbol;Acc:HGNC:10952]	1.38075931808704	0.0274617723061663
7127	TNFAIP2	tumor necrosis factor, alpha-induced protein 2 [Source:HGNC Symbol;Acc:HGNC:11895]	1.52145908291885	0.0275213322537106
26090	ABHD12	abhydrolase domain containing 12 [Source:HGNC Symbol;Acc:HGNC:15868]	1.10230976138569	0.0280340939160978
23347	SMCHD1	structural maintenance of chromosomes flexible hinge domain containing 1 [Source:HGNC Symbol;Acc:HGNC:29090]	1.16954257020477	0.0280827809778048
54838	WBP1L	WW domain binding protein 1-like [Source:HGNC Symbol;Acc:HGNC:23510]	0.597919024094855	0.028103475090096
10423	CDIPT	CDP-diacylglycerol--inositol 3-phosphatidyltransferase [Source:HGNC Symbol;Acc:HGNC:1769]	0.961047125275343	0.0283842332929892
29767	TMOD2	tropomodulin 2 (neuronal) [Source:HGNC Symbol;Acc:HGNC:11872]	1.33282502935628	0.0283967050019023
64837	KLC2	kinesin light chain 2 [Source:HGNC Symbol;Acc:HGNC:20716]	1.09425261257973	0.0283967050019023
375056	MIA3	melanoma inhibitory activity family, member 3 [Source:HGNC Symbol;Acc:HGNC:24008]	0.64811578317522	0.0284923048940039
50808	AK3	adenylate kinase 3 [Source:HGNC Symbol;Acc:HGNC:17376]	0.891599893126271	0.0286716537695025
5894	RAF1	Raf-1 proto-oncogene, serine/threonine kinase [Source:HGNC Symbol;Acc:HGNC:9829]	0.302540111357174	0.0286983962052027
8325	FZD8	frizzled class receptor 8 [Source:HGNC Symbol;Acc:HGNC:4046]	1.51586241089224	0.028700534632229
57096	RPGRIP1	retinitis pigmentosa GTPase regulator interacting protein 1 [Source:HGNC Symbol;Acc:HGNC:13436]	1.0860108426073	0.0287123248957514
145567	TTC7B	tetratricopeptide repeat domain 7B [Source:HGNC Symbol;Acc:HGNC:19858]	0.556309280206417	0.028837931518585
284417	TMEM150B	transmembrane protein 150B [Source:HGNC Symbol;Acc:HGNC:34415]	1.27870503664428	0.0290557688390405
151188	ARL6IP6	ADP-ribosylation factor-like 6 interacting protein 6 [Source:HGNC Symbol;Acc:HGNC:24048]	0.589498664737011	0.02907682368876
78996	C7orf49	chromosome 7 open reading frame 49 [Source:HGNC Symbol;Acc:HGNC:22432]	1.00609930176365	0.029410086932527
89848	FCHSD1	FCH and double SH3 domains 1 [Source:HGNC Symbol;Acc:HGNC:25463]	0.81469714122308	0.029436437039558
8681	JMJD7-PLA2G4B	JMJD7-PLA2G4B readthrough [Source:HGNC Symbol;Acc:HGNC:34449]	1.09284123335036	0.0295307189805957
56034	PDGFC	platelet derived growth factor C [Source:HGNC Symbol;Acc:HGNC:8801]	1.22089701236765	0.0298392103296213
9024	BRSK2	BR serine/threonine kinase 2 [Source:HGNC Symbol;Acc:HGNC:11405]	1.88361542897448	0.0299325973641054
3912	LAMB1	laminin, beta 1 [Source:HGNC Symbol;Acc:HGNC:6486]	3.19081686973828	0.0305147674902625
284004	HEXDC	hexosaminidase (glycosyl hydrolase family 20, catalytic domain) containing [Source:HGNC Symbol;Acc:HGNC:26307]	1.15487108040368	0.0308458919911955
23598	PATZ1	POZ (BTB) and AT hook containing zinc finger 1 [Source:HGNC Symbol;Acc:HGNC:13071]	0.996697021319956	0.031100001218304
3661	IRF3	interferon regulatory factor 3 [Source:HGNC Symbol;Acc:HGNC:6118]	0.758770234503484	0.0311240137582161
83699	SH3BGRL2	SH3 domain binding glutamate-rich protein like 2 [Source:HGNC Symbol;Acc:HGNC:15567]	1.48043872975736	0.0311240137582161
348013	TMEM255B	transmembrane protein 255B [Source:HGNC Symbol;Acc:HGNC:28297]	0.736534567636349	0.0312433265828792
2959	GTF2B	general transcription factor IIB [Source:HGNC Symbol;Acc:HGNC:4648]	0.855962203134125	0.0312931846891183
11142	PKIG	protein kinase (cAMP-dependent, catalytic) inhibitor gamma [Source:HGNC Symbol;Acc:HGNC:9019]	1.42845256549144	0.0313487961438209
9819	TSC22D2	TSC22 domain family, member 2 [Source:HGNC Symbol;Acc:HGNC:29095]	0.889673727716165	0.0313615915268928
23348	DOCK9	dedicator of cytokinesis 9 [Source:HGNC Symbol;Acc:HGNC:14132]	1.22766618856347	0.0313615915268928
128853	DUSP15	dual specificity phosphatase 15 [Source:HGNC Symbol;Acc:HGNC:16236]	2.51869604160938	0.0313615915268928
51114	ZDHHC9	zinc finger, DHHC-type containing 9 [Source:HGNC Symbol;Acc:HGNC:18475]	0.682642159738578	0.0313937253264832
22858	ICK	intestinal cell (MAK-like) kinase [Source:HGNC Symbol;Acc:HGNC:21219]	1.31756689532625	0.0315029809358591
1952	CELSR2	cadherin, EGF LAG seven-pass G-type receptor 2 [Source:HGNC Symbol;Acc:HGNC:3231]	0.836148342315057	0.031664753462392
120	ADD3	adducin 3 (gamma) [Source:HGNC Symbol;Acc:HGNC:245]	0.996027220243704	0.031837382792214
58473	PLEKHB1	pleckstrin homology domain containing, family B (evectins) member 1 [Source:HGNC Symbol;Acc:HGNC:19079]	1.95391986791603	0.0319388955904667
2517	FUCA1	fucosidase, alpha-L- 1, tissue [Source:HGNC Symbol;Acc:HGNC:4006]	0.603907991862203	0.0319408873804669
266727	MDGA1	MAM domain containing glycosylphosphatidylinositol anchor 1 [Source:HGNC Symbol;Acc:HGNC:19267]	2.16738414432871	0.0320383517264564
1573	CYP2J2	cytochrome P450, family 2, subfamily J, polypeptide 2 [Source:HGNC Symbol;Acc:HGNC:2634]	2.10062209894817	0.0320482311347946
85464	SSH2	slingshot protein phosphatase 2 [Source:HGNC Symbol;Acc:HGNC:30580]	0.613644775457565	0.0322727486803118
2853	GPR31	G protein-coupled receptor 31 [Source:HGNC Symbol;Acc:HGNC:4486]	4.41343439310496	0.0322727486803118
56951	C5orf15	chromosome 5 open reading frame 15 [Source:HGNC Symbol;Acc:HGNC:20656]	0.752901797238889	0.0323633904492424
6792	CDKL5	cyclin-dependent kinase-like 5 [Source:HGNC Symbol;Acc:HGNC:11411]	0.728109941968027	0.032363998951505
1298	COL9A2	collagen, type IX, alpha 2 [Source:HGNC Symbol;Acc:HGNC:2218]	1.15521587995572	0.0324012618075429
25840	METTL7A	methyltransferase like 7A [Source:HGNC Symbol;Acc:HGNC:24550]	0.697878941616266	0.0324452317394615
92691	TMEM169	transmembrane protein 169 [Source:HGNC Symbol;Acc:HGNC:25130]	1.84556340261923	0.0324452317394615
79661	NEIL1	nei endonuclease VIII-like 1 (E. coli) [Source:HGNC Symbol;Acc:HGNC:18448]	0.895601598560201	0.0324687253895274
57217	TTC7A	tetratricopeptide repeat domain 7A [Source:HGNC Symbol;Acc:HGNC:19750]	0.98363278070644	0.0325655158740873
51027	BOLA1	bolA family member 1 [Source:HGNC Symbol;Acc:HGNC:24263]	0.985592925940599	0.0325990440350569
114609	TIRAP	toll-interleukin 1 receptor (TIR) domain containing adaptor protein [Source:HGNC Symbol;Acc:HGNC:17192]	0.724451433035296	0.0326629585562692
9111	NMI	N-myc (and STAT) interactor [Source:HGNC Symbol;Acc:HGNC:7854]	1.08865843305535	0.0327751952566798
84814	PPAPDC3	phosphatidic acid phosphatase type 2 domain containing 3 [Source:HGNC Symbol;Acc:HGNC:28174]	1.66313404918548	0.0329812891873759
8526	DGKE	diacylglycerol kinase, epsilon 64kDa [Source:HGNC Symbol;Acc:HGNC:2852]	1.00525920904569	0.0332333731898765
57646	USP28	ubiquitin specific peptidase 28 [Source:HGNC Symbol;Acc:HGNC:12625]	0.963761028407932	0.0333244749579621
23593	HEBP2	heme binding protein 2 [Source:HGNC Symbol;Acc:HGNC:15716]	0.673548333311603	0.0333511738407549
57716	PRX	periaxin [Source:HGNC Symbol;Acc:HGNC:13797]	1.55971931849456	0.0334980939319995
80243	PREX2	phosphatidylinositol-3,4,5-trisphosphate-dependent Rac exchange factor 2 [Source:HGNC Symbol;Acc:HGNC:22950]	2.86348078734824	0.0336360878317905
80021	TMEM62	transmembrane protein 62 [Source:HGNC Symbol;Acc:HGNC:26269]	0.606519753070939	0.033702854101608
1759	DNM1	dynamin 1 [Source:HGNC Symbol;Acc:HGNC:2972]	1.19145781314537	0.0337362377113518
79685	SAP30L	SAP30-like [Source:HGNC Symbol;Acc:HGNC:25663]	0.946380390142168	0.0337999225234268
55734	ZFP64	ZFP64 zinc finger protein [Source:HGNC Symbol;Acc:HGNC:15940]	0.971476952259834	0.0338033145564379
55592	GOLGA2P5	golgin A2 pseudogene 5 [Source:HGNC Symbol;Acc:HGNC:25315]	2.23987655178021	0.0338253445615875
3099	HK2	hexokinase 2 [Source:HGNC Symbol;Acc:HGNC:4923]	0.523947690342357	0.0338253445615875
339451	KLHL17	kelch-like family member 17 [Source:HGNC Symbol;Acc:HGNC:24023]	0.699199363125165	0.033837578229511
84448	ABLIM2	actin binding LIM protein family, member 2 [Source:HGNC Symbol;Acc:HGNC:19195]	3.57589193526421	0.0340598327409637
4221	MEN1	multiple endocrine neoplasia I [Source:HGNC Symbol;Acc:HGNC:7010]	0.691160524512845	0.0341939992070577
64976	MRPL40	mitochondrial ribosomal protein L40 [Source:HGNC Symbol;Acc:HGNC:14491]	0.424957996835248	0.0343476001338685
23363	OBSL1	obscurin-like 1 [Source:HGNC Symbol;Acc:HGNC:29092]	1.03210084061468	0.0347245888849086
140467	ZNF358	zinc finger protein 358 [Source:HGNC Symbol;Acc:HGNC:16838]	1.36305059558016	0.0350209135290229
57506	MAVS	mitochondrial antiviral signaling protein [Source:HGNC Symbol;Acc:HGNC:29233]	0.352339446317754	0.0350805351180052
54961	SSH3	slingshot protein phosphatase 3 [Source:HGNC Symbol;Acc:HGNC:30581]	0.930401679126124	0.0351437884462181
952	CD38	CD38 molecule [Source:HGNC Symbol;Acc:HGNC:1667]	2.21424657869821	0.0354150157204366
5364	PLXNB1	plexin B1 [Source:HGNC Symbol;Acc:HGNC:9103]	1.46221485406132	0.0354837825121969
83638	C11orf68	chromosome 11 open reading frame 68 [Source:HGNC Symbol;Acc:HGNC:28801]	1.03856750661374	0.035541871161867
162655	ZNF519	zinc finger protein 519 [Source:HGNC Symbol;Acc:HGNC:30574]	1.21524952913483	0.0357616168217704
5595	MAPK3	mitogen-activated protein kinase 3 [Source:HGNC Symbol;Acc:HGNC:6877]	0.9493181579836	0.0358506816661635
10507	SEMA4D	sema domain, immunoglobulin domain (Ig), transmembrane domain (TM) and short cytoplasmic domain, (semaphorin) 4D [Source:HGNC Symbol;Acc:HGNC:10732]	1.35280004611601	0.0358506816661635
8676	STX11	syntaxin 11 [Source:HGNC Symbol;Acc:HGNC:11429]	1.14708156247911	0.0358659307240115
1026	CDKN1A	cyclin-dependent kinase inhibitor 1A (p21, Cip1) [Source:HGNC Symbol;Acc:HGNC:1784]	0.723346729687458	0.0359308920598491
9144	SYNGR2	synaptogyrin 2 [Source:HGNC Symbol;Acc:HGNC:11499]	0.810142329879693	0.0359847412630545
10550	ARL6IP5	ADP-ribosylation factor-like 6 interacting protein 5 [Source:HGNC Symbol;Acc:HGNC:16937]	0.556248999630984	0.036013698964836
3071	NCKAP1L	NCK-associated protein 1-like [Source:HGNC Symbol;Acc:HGNC:4862]	0.330827106988985	0.0362136142936367
27285	TEKT2	tektin 2 (testicular) [Source:HGNC Symbol;Acc:HGNC:11725]	2.71825438579751	0.036312314966796
10555	AGPAT2	1-acylglycerol-3-phosphate O-acyltransferase 2 [Source:HGNC Symbol;Acc:HGNC:325]	1.103077878313	0.0363232015610124
4017	LOXL2	lysyl oxidase-like 2 [Source:HGNC Symbol;Acc:HGNC:6666]	1.80506762337671	0.0364723075180936
4300	MLLT3	myeloid/lymphoid or mixed-lineage leukemia (trithorax homolog, Drosophila); translocated to, 3 [Source:HGNC Symbol;Acc:HGNC:7136]	1.56197719346815	0.0366339914222783
84961	FBXL20	F-box and leucine-rich repeat protein 20 [Source:HGNC Symbol;Acc:HGNC:24679]	1.06264043368936	0.0366576340256709
113452	TMEM54	transmembrane protein 54 [Source:HGNC Symbol;Acc:HGNC:24143]	1.94281305318128	0.0366719006021004
11279	KLF8	Kruppel-like factor 8 [Source:HGNC Symbol;Acc:HGNC:6351]	0.81978071852793	0.0367218427697804
9351	SLC9A3R2	solute carrier family 9, subfamily A (NHE3, cation proton antiporter 3), member 3 regulator 2 [Source:HGNC Symbol;Acc:HGNC:11076]	1.49777646948877	0.0367890724472007
81609	SNX27	sorting nexin family member 27 [Source:HGNC Symbol;Acc:HGNC:20073]	0.505047558665316	0.0367890724472007
891	CCNB1	cyclin B1 [Source:HGNC Symbol;Acc:HGNC:1579]	0.819922533378607	0.0370247433686883
27175	TUBG2	tubulin, gamma 2 [Source:HGNC Symbol;Acc:HGNC:12419]	0.927086765397798	0.0371002705829918
114987	WDR31	WD repeat domain 31 [Source:HGNC Symbol;Acc:HGNC:21421]	1.17971193460366	0.0371649411944366
3303	HSPA1A	heat shock 70kDa protein 1A [Source:HGNC Symbol;Acc:HGNC:5232]	1.21929406703367	0.0373935067301377
9110	MTMR4	myotubularin related protein 4 [Source:HGNC Symbol;Acc:HGNC:7452]	0.498624311730972	0.037433342649471
207063	DHRSX	dehydrogenase/reductase (SDR family) X-linked [Source:HGNC Symbol;Acc:HGNC:18399]	0.75458642320489	0.0378326408573882
9466	IL27RA	interleukin 27 receptor, alpha [Source:HGNC Symbol;Acc:HGNC:17290]	0.805657198505139	0.0378467031354104
55625	ZDHHC7	zinc finger, DHHC-type containing 7 [Source:HGNC Symbol;Acc:HGNC:18459]	0.435031659495502	0.0380569887315783
79065	ATG9A	autophagy related 9A [Source:HGNC Symbol;Acc:HGNC:22408]	0.795772288970792	0.038335848007163
25829	TMEM184B	transmembrane protein 184B [Source:HGNC Symbol;Acc:HGNC:1310]	0.667049586893992	0.0384191146295164
23349	KIAA1045	KIAA1045 [Source:HGNC Symbol;Acc:HGNC:29180]	2.072100005001	0.0384472009630303
9240	PNMA1	paraneoplastic Ma antigen 1 [Source:HGNC Symbol;Acc:HGNC:9158]	0.504519652136771	0.0384519226794916
166379	BBS12	Bardet-Biedl syndrome 12 [Source:HGNC Symbol;Acc:HGNC:26648]	1.05728381732657	0.0384819808304592
401884	CRHR1-IT1	CRHR1 intronic transcript 1 (non-protein coding) [Source:HGNC Symbol;Acc:HGNC:26327]	1.33615145290682	0.0384957266286855
9710	KIAA0355	KIAA0355 [Source:HGNC Symbol;Acc:HGNC:29016]	0.599840450367841	0.0385202739673259
840	CASP7	caspase 7, apoptosis-related cysteine peptidase [Source:HGNC Symbol;Acc:HGNC:1508]	0.61186999136722	0.0385799286223097
4326	MMP17	matrix metallopeptidase 17 (membrane-inserted) [Source:HGNC Symbol;Acc:HGNC:7163]	1.54057812935844	0.0385978661747842
10848	PPP1R13L	protein phosphatase 1, regulatory subunit 13 like [Source:HGNC Symbol;Acc:HGNC:18838]	1.58192742830288	0.0385978661747842
54836	BSPRY	B-box and SPRY domain containing [Source:HGNC Symbol;Acc:HGNC:18232]	2.35870605685703	0.0388322054048193
1152	CKB	creatine kinase, brain [Source:HGNC Symbol;Acc:HGNC:1991]	1.91175918589095	0.0388322054048193
10964	IFI44L	interferon-induced protein 44-like [Source:HGNC Symbol;Acc:HGNC:17817]	2.39016586276551	0.0388322054048193
388135	C15orf59	chromosome 15 open reading frame 59 [Source:HGNC Symbol;Acc:HGNC:33753]	2.74381784489812	0.0388608533033476
3268	AGFG2	ArfGAP with FG repeats 2 [Source:HGNC Symbol;Acc:HGNC:5177]	1.07562226075197	0.0388873076792056
3697	ITIH1	inter-alpha-trypsin inhibitor heavy chain 1 [Source:HGNC Symbol;Acc:HGNC:6166]	2.54053547773575	0.039016862695749
80346	REEP4	receptor accessory protein 4 [Source:HGNC Symbol;Acc:HGNC:26176]	0.879304685823099	0.039016862695749
57222	ERGIC1	endoplasmic reticulum-golgi intermediate compartment (ERGIC) 1 [Source:HGNC Symbol;Acc:HGNC:29205]	0.726710948879511	0.0391202292136423
161253	REM2	RAS (RAD and GEM)-like GTP binding 2 [Source:HGNC Symbol;Acc:HGNC:20248]	1.93783376759902	0.0393172342160753
60672	MIIP	migration and invasion inhibitory protein [Source:HGNC Symbol;Acc:HGNC:25715]	0.919615568888422	0.0394754257206169
23031	MAST3	microtubule associated serine/threonine kinase 3 [Source:HGNC Symbol;Acc:HGNC:19036]	0.799380956499877	0.0395329356300627
57492	ARID1B	AT rich interactive domain 1B (SWI1-like) [Source:HGNC Symbol;Acc:HGNC:18040]	0.660027748070792	0.0395518701884928
6304	SATB1	SATB homeobox 1 [Source:HGNC Symbol;Acc:HGNC:10541]	0.799561435979321	0.0396255214051
8357	HIST1H3H	histone cluster 1, H3h [Source:HGNC Symbol;Acc:HGNC:4775]	1.36384598646775	0.0396825406084586
3155	HMGCL	3-hydroxymethyl-3-methylglutaryl-CoA lyase [Source:HGNC Symbol;Acc:HGNC:5005]	0.44705714081751	0.0399169426954423
9805	SCRN1	secernin 1 [Source:HGNC Symbol;Acc:HGNC:22192]	1.57683051460906	0.040224316526275
566	AZU1	azurocidin 1 [Source:HGNC Symbol;Acc:HGNC:913]	1.19733168965216	0.040224316526275
79883	PODNL1	podocan-like 1 [Source:HGNC Symbol;Acc:HGNC:26275]	1.2551605016895	0.040353066835718
51149	C5orf45	chromosome 5 open reading frame 45 [Source:HGNC Symbol;Acc:HGNC:30817]	1.27077301706385	0.0404065509702426
101927705	P4HA2	prolyl 4-hydroxylase, alpha polypeptide II [Source:HGNC Symbol;Acc:HGNC:8547]	0.628705289586575	0.0406425619680039
23542	MAPK8IP2	mitogen-activated protein kinase 8 interacting protein 2 [Source:HGNC Symbol;Acc:HGNC:6883]	3.39251248416427	0.0407629697658045
51168	MYO15A	myosin XVA [Source:HGNC Symbol;Acc:HGNC:7594]	1.08365012945573	0.0407629697658045
55113	XKR8	XK, Kell blood group complex subunit-related family, member 8 [Source:HGNC Symbol;Acc:HGNC:25508]	1.15118023993657	0.0409430072384167
93100	NAPRT	nicotinate phosphoribosyltransferase [Source:HGNC Symbol;Acc:HGNC:30450]	1.17309929474263	0.0410980276274375
221184	CPNE2	copine II [Source:HGNC Symbol;Acc:HGNC:2315]	0.80127766003009	0.0413028760869833
28978	TMEM14A	transmembrane protein 14A [Source:HGNC Symbol;Acc:HGNC:21076]	0.828172106090677	0.0415722646014318
6352	CCL5	chemokine (C-C motif) ligand 5 [Source:HGNC Symbol;Acc:HGNC:10632]	1.97166564135929	0.0417481589046259
9764	KIAA0513	KIAA0513 [Source:HGNC Symbol;Acc:HGNC:29058]	0.865069518873424	0.041896846471915
58526	MID1IP1	MID1 interacting protein 1 [Source:HGNC Symbol;Acc:HGNC:20715]	1.31641576765462	0.0424826549416425
55128	TRIM68	tripartite motif containing 68 [Source:HGNC Symbol;Acc:HGNC:21161]	0.608027967574247	0.0424826549416425
10004	NAALADL1	N-acetylated alpha-linked acidic dipeptidase-like 1 [Source:HGNC Symbol;Acc:HGNC:23536]	1.77586050924779	0.0424826549416425
3991	LIPE	lipase, hormone-sensitive [Source:HGNC Symbol;Acc:HGNC:6621]	1.53088205953344	0.0425833544755209
941	CD80	CD80 molecule [Source:HGNC Symbol;Acc:HGNC:1700]	1.4051486339305	0.0427359081621706
6899	TBX1	T-box 1 [Source:HGNC Symbol;Acc:HGNC:11592]	1.82665892185916	0.0427371213427053
10614	HEXIM1	hexamethylene bis-acetamide inducible 1 [Source:HGNC Symbol;Acc:HGNC:24953]	0.849448091047939	0.0428056017754754
974	CD79B	CD79b molecule, immunoglobulin-associated beta [Source:HGNC Symbol;Acc:HGNC:1699]	2.62596819331581	0.0428630100140479
100506637	PRKAR2A-AS1	PRKAR2A antisense RNA 1 [Source:HGNC Symbol;Acc:HGNC:40471]	1.67822113806877	0.0429053897309595
342527	SMTNL2	smoothelin-like 2 [Source:HGNC Symbol;Acc:HGNC:24764]	2.57482873194491	0.0429662223370478
162394	SLFN5	schlafen family member 5 [Source:HGNC Symbol;Acc:HGNC:28286]	1.64580649888192	0.043034878746824
710	SERPING1	serpin peptidase inhibitor, clade G (C1 inhibitor), member 1 [Source:HGNC Symbol;Acc:HGNC:1228]	1.70404925161053	0.0432825974263204
23101	MCF2L2	MCF.2 cell line derived transforming sequence-like 2 [Source:HGNC Symbol;Acc:HGNC:30319]	2.21606579130826	0.0432866817734961
100129858	SCOC-AS1	SCOC antisense RNA 1 [Source:HGNC Symbol;Acc:HGNC:50601]	1.243806036089	0.0438879240160982
23510	KCTD2	potassium channel tetramerization domain containing 2 [Source:HGNC Symbol;Acc:HGNC:21294]	0.527093989653846	0.0438879240160982
29761	USP25	ubiquitin specific peptidase 25 [Source:HGNC Symbol;Acc:HGNC:12624]	0.848474574332072	0.0438879240160982
101927181	CHST12	carbohydrate (chondroitin 4) sulfotransferase 12 [Source:HGNC Symbol;Acc:HGNC:17423]	1.00077152788796	0.0440989575292624
5287	PIK3C2B	phosphatidylinositol-4-phosphate 3-kinase, catalytic subunit type 2 beta [Source:HGNC Symbol;Acc:HGNC:8972]	0.76562473637888	0.0441634826665779
5159	PDGFRB	platelet-derived growth factor receptor, beta polypeptide [Source:HGNC Symbol;Acc:HGNC:8804]	1.92338202675499	0.0442464461188243
2710	GK	glycerol kinase [Source:HGNC Symbol;Acc:HGNC:4289]	1.17236241306056	0.0443100748091434
8764	TNFRSF14	tumor necrosis factor receptor superfamily, member 14 [Source:HGNC Symbol;Acc:HGNC:11912]	0.831297892263647	0.0445183718444477
54805	CNNM2	cyclin and CBS domain divalent metal cation transport mediator 2 [Source:HGNC Symbol;Acc:HGNC:103]	0.567922154583483	0.0446252555154954
57665	RDH14	retinol dehydrogenase 14 (all-trans/9-cis/11-cis) [Source:HGNC Symbol;Acc:HGNC:19979]	0.593635778781463	0.0446521747412585
54462	CCSER2	coiled-coil serine-rich protein 2 [Source:HGNC Symbol;Acc:HGNC:29197]	0.912024958128544	0.0447584235179217
652968	GATSL3	GATS protein-like 3 [Source:HGNC Symbol;Acc:HGNC:34423]	2.28660563252066	0.0449479676246088
57504	MTA3	metastasis associated 1 family, member 3 [Source:HGNC Symbol;Acc:HGNC:23784]	0.558760204954589	0.0454357570509629
201134	CEP112	centrosomal protein 112kDa [Source:HGNC Symbol;Acc:HGNC:28514]	1.73455648415594	0.0454711189293904
2902	GRIN1	glutamate receptor, ionotropic, N-methyl D-aspartate 1 [Source:HGNC Symbol;Acc:HGNC:4584]	2.02919912488486	0.045800073645692
100287569	LINC00173	long intergenic non-protein coding RNA 173 [Source:HGNC Symbol;Acc:HGNC:33791]	2.28015907652648	0.0461161544140213
9091	PIGQ	phosphatidylinositol glycan anchor biosynthesis, class Q [Source:HGNC Symbol;Acc:HGNC:14135]	0.875787994460982	0.046276041759125
3635	INPP5D	inositol polyphosphate-5-phosphatase, 145kDa [Source:HGNC Symbol;Acc:HGNC:6079]	0.555387325995414	0.0462933825951859
162989	DEDD2	death effector domain containing 2 [Source:HGNC Symbol;Acc:HGNC:24450]	0.983931751931049	0.0463619435410656
2242	FES	FES proto-oncogene, tyrosine kinase [Source:HGNC Symbol;Acc:HGNC:3657]	1.1479288323903	0.0463968917871263
27071	DAPP1	dual adaptor of phosphotyrosine and 3-phosphoinositides [Source:HGNC Symbol;Acc:HGNC:16500]	0.898550162647856	0.0466849935810237
2356	FPGS	folylpolyglutamate synthase [Source:HGNC Symbol;Acc:HGNC:3824]	0.961728176902893	0.0466955370027385
643988	C1orf233	chromosome 1 open reading frame 233 [Source:HGNC Symbol;Acc:HGNC:42951]	1.13295246981021	0.0467345569802079
6242	RTKN	rhotekin [Source:HGNC Symbol;Acc:HGNC:10466]	0.960499830761844	0.0471240143698106
65250	C5orf42	chromosome 5 open reading frame 42 [Source:HGNC Symbol;Acc:HGNC:25801]	0.889654229512277	0.0471585097723851
51314	NME8	NME/NM23 family member 8 [Source:HGNC Symbol;Acc:HGNC:16473]	2.06126355107892	0.047321813252676
56666	PANX2	pannexin 2 [Source:HGNC Symbol;Acc:HGNC:8600]	2.81446109308549	0.047321813252676
9415	FADS2	fatty acid desaturase 2 [Source:HGNC Symbol;Acc:HGNC:3575]	0.844932919060101	0.047321813252676
283	ANG	angiogenin, ribonuclease, RNase A family, 5 [Source:HGNC Symbol;Acc:HGNC:483]	2.09083638070505	0.0476515270341304
414328	IDNK	idnK, gluconokinase homolog (E. coli) [Source:HGNC Symbol;Acc:HGNC:31367]	0.627701350433925	0.0476669165394501
123606	NIPA1	non imprinted in Prader-Willi/Angelman syndrome 1 [Source:HGNC Symbol;Acc:HGNC:17043]	0.715802832813376	0.0476669165394501
685	BTC	betacellulin [Source:HGNC Symbol;Acc:HGNC:1121]	2.81588177009911	0.0476669165394501
4810	NHS	Nance-Horan syndrome (congenital cataracts and dental anomalies) [Source:HGNC Symbol;Acc:HGNC:7820]	2.23204020672194	0.0478595415101895
373156	GSTK1	glutathione S-transferase kappa 1 [Source:HGNC Symbol;Acc:HGNC:16906]	0.473583482952532	0.0478650881625111
2137	EXTL3	exostosin-like glycosyltransferase 3 [Source:HGNC Symbol;Acc:HGNC:3518]	0.759834605310348	0.0478650881625111
3614	IMPDH1	IMP (inosine 5'-monophosphate) dehydrogenase 1 [Source:HGNC Symbol;Acc:HGNC:6052]	0.966112917130454	0.0479273153218466
10493	VAT1	vesicle amine transport 1 [Source:HGNC Symbol;Acc:HGNC:16919]	0.78277723483909	0.0479621907240008
503538	A1BG-AS1	A1BG antisense RNA 1 [Source:HGNC Symbol;Acc:HGNC:37133]	0.794006480266264	0.0479809032970499
2103	ESRRB	estrogen-related receptor beta [Source:HGNC Symbol;Acc:HGNC:3473]	1.28418227190387	0.0480470596693911
81788	NUAK2	NUAK family, SNF1-like kinase, 2 [Source:HGNC Symbol;Acc:HGNC:29558]	1.49334060752509	0.0480649085979708
63874	ABHD4	abhydrolase domain containing 4 [Source:HGNC Symbol;Acc:HGNC:20154]	0.769947564840274	0.0483513220693371
1540	CYLD	cylindromatosis (turban tumor syndrome) [Source:HGNC Symbol;Acc:HGNC:2584]	0.953961466534928	0.0483526105381255
8932	MBD2	methyl-CpG binding domain protein 2 [Source:HGNC Symbol;Acc:HGNC:6917]	0.36065575159596	0.0484812809337205
114625	ERMAP	erythroblast membrane-associated protein (Scianna blood group) [Source:HGNC Symbol;Acc:HGNC:15743]	0.65408491716122	0.0485492692126
59283	CACNG8	calcium channel, voltage-dependent, gamma subunit 8 [Source:HGNC Symbol;Acc:HGNC:13628]	1.99086197618867	0.0486816109264755
6506	SLC1A2	solute carrier family 1 (glial high affinity glutamate transporter), member 2 [Source:HGNC Symbol;Acc:HGNC:10940]	1.9758523027967	0.0487041720033675
10499	NCOA2	nuclear receptor coactivator 2 [Source:HGNC Symbol;Acc:HGNC:7669]	0.781407738585809	0.0487799195368635
79094	CHAC1	ChaC glutathione-specific gamma-glutamylcyclotransferase 1 [Source:HGNC Symbol;Acc:HGNC:28680]	4.28380943092439	0.0490348545719894
7745	ZKSCAN8	zinc finger with KRAB and SCAN domains 8 [Source:HGNC Symbol;Acc:HGNC:12983]	0.639675370138886	0.0492965267658753
54795	TRPM4	transient receptor potential cation channel, subfamily M, member 4 [Source:HGNC Symbol;Acc:HGNC:17993]	1.1125579029761	0.0493443576555588
388963	C2orf81	chromosome 2 open reading frame 81 [Source:HGNC Symbol;Acc:HGNC:34350]	1.93793536227424	0.0493947537546596
57690	TNRC6C	trinucleotide repeat containing 6C [Source:HGNC Symbol;Acc:HGNC:29318]	1.13514254029836	0.0494281109777476
100506696	PCAT6	prostate cancer associated transcript 6 (non-protein coding) [Source:HGNC Symbol;Acc:HGNC:43714]	1.73470559822922	0.0495821514234509
3619	INCENP	inner centromere protein antigens 135/155kDa [Source:HGNC Symbol;Acc:HGNC:6058]	0.555642243611749	0.0498940186723977
115330	GPR146	G protein-coupled receptor 146 [Source:HGNC Symbol;Acc:HGNC:21718]	1.83846743639783	0.049924933205302
29998	GLTSCR1	glioma tumor suppressor candidate region gene 1 [Source:HGNC Symbol;Acc:HGNC:4332]	0.916120891034857	0.049924933205302
201176	ARHGAP27	Rho GTPase activating protein 27 [Source:HGNC Symbol;Acc:HGNC:31813]	0.83099848610935	0.0499846699554196

## Sheet: WA314ΔYopM_vs_mock 6h down
EntrezGene ID	Associated Gene Name	Description	log2FoldChange	padj
10253	SPRY2	sprouty homolog 2 (Drosophila) [Source:HGNC Symbol;Acc:HGNC:11270]	-4.72116881909556	8.60747675347319e-32
10885	WDR3	WD repeat domain 3 [Source:HGNC Symbol;Acc:HGNC:12755]	-2.03142804503535	1.17084219394872e-20
1662	DDX10	DEAD (Asp-Glu-Ala-Asp) box polypeptide 10 [Source:HGNC Symbol;Acc:HGNC:2735]	-2.12655975123313	1.29068395672386e-19
90874	ZNF697	zinc finger protein 697 [Source:HGNC Symbol;Acc:HGNC:32034]	-2.14173020324343	1.45832862796528e-19
4691	NCL	nucleolin [Source:HGNC Symbol;Acc:HGNC:7667]	-1.01278447798506	1.51896446150269e-19
3269	HRH1	histamine receptor H1 [Source:HGNC Symbol;Acc:HGNC:5182]	-2.97590598850067	2.52920991562191e-19
1848	DUSP6	dual specificity phosphatase 6 [Source:HGNC Symbol;Acc:HGNC:3072]	-3.68725924564093	1.15202368130014e-18
56902	PNO1	partner of NOB1 homolog (S. cerevisiae) [Source:HGNC Symbol;Acc:HGNC:32790]	-1.73329522952043	6.68444913322949e-18
79836	LONRF3	LON peptidase N-terminal domain and ring finger 3 [Source:HGNC Symbol;Acc:HGNC:21152]	-2.07039187007132	7.99290650156256e-18
4860	PNP	purine nucleoside phosphorylase [Source:HGNC Symbol;Acc:HGNC:7892]	-2.33179363605465	6.37214033806257e-17
9221	NOLC1	nucleolar and coiled-body phosphoprotein 1 [Source:HGNC Symbol;Acc:HGNC:15608]	-2.03123763681262	1.38927133087127e-16
84916	CIRH1A	cirrhosis, autosomal recessive 1A (cirhin) [Source:HGNC Symbol;Acc:HGNC:1983]	-1.48492613894122	1.48928146980144e-16
10137	RBM12	RNA binding motif protein 12 [Source:HGNC Symbol;Acc:HGNC:9898]	-1.44807063121859	2.48360264361493e-16
7508	XPC	xeroderma pigmentosum, complementation group C [Source:HGNC Symbol;Acc:HGNC:12816]	-1.70191143559276	3.64732470703532e-16
64794	DDX31	DEAD (Asp-Glu-Ala-Asp) box polypeptide 31 [Source:HGNC Symbol;Acc:HGNC:16715]	-1.31200858594475	4.4785013636714e-16
1960	EGR3	early growth response 3 [Source:HGNC Symbol;Acc:HGNC:3240]	-4.3312885195511	4.4785013636714e-16
54865	GPATCH4	G patch domain containing 4 [Source:HGNC Symbol;Acc:HGNC:25982]	-2.25027519929183	5.07499545836038e-16
5996	RGS1	regulator of G-protein signaling 1 [Source:HGNC Symbol;Acc:HGNC:9991]	-3.1851289687095	1.03980899596781e-15
51491	NOP16	NOP16 nucleolar protein [Source:HGNC Symbol;Acc:HGNC:26934]	-2.71040457487404	7.77539958964574e-15
128506	OCSTAMP	osteoclast stimulatory transmembrane protein [Source:HGNC Symbol;Acc:HGNC:16116]	-5.69627981973583	8.53344670107035e-15
51645	PPIL1	peptidylprolyl isomerase (cyclophilin)-like 1 [Source:HGNC Symbol;Acc:HGNC:9260]	-1.23281425140727	1.2074813886567e-14
1839	HBEGF	heparin-binding EGF-like growth factor [Source:HGNC Symbol;Acc:HGNC:3059]	-3.37216397874163	1.49580933762676e-14
3185	HNRNPF	heterogeneous nuclear ribonucleoprotein F [Source:HGNC Symbol;Acc:HGNC:5039]	-0.717377098887198	1.49580933762676e-14
7412	VCAM1	vascular cell adhesion molecule 1 [Source:HGNC Symbol;Acc:HGNC:12663]	-4.72807126912664	1.49629497318458e-14
59269	HIVEP3	human immunodeficiency virus type I enhancer binding protein 3 [Source:HGNC Symbol;Acc:HGNC:13561]	-3.33814245523127	5.71544375301679e-14
56652	C10orf2	chromosome 10 open reading frame 2 [Source:HGNC Symbol;Acc:HGNC:1160]	-2.70144027386555	2.24823641640546e-13
488	ATP2A2	ATPase, Ca++ transporting, cardiac muscle, slow twitch 2 [Source:HGNC Symbol;Acc:HGNC:812]	-0.842945603086101	4.59005230117707e-13
55003	PAK1IP1	PAK1 interacting protein 1 [Source:HGNC Symbol;Acc:HGNC:20882]	-1.88018246824673	4.98140784384692e-13
153020	RASGEF1B	RasGEF domain family, member 1B [Source:HGNC Symbol;Acc:HGNC:24881]	-2.58469257146664	5.24676560594862e-13
84172	POLR1B	polymerase (RNA) I polypeptide B, 128kDa [Source:HGNC Symbol;Acc:HGNC:20454]	-1.85783653568894	5.9650606040439e-13
79707	NOL9	nucleolar protein 9 [Source:HGNC Symbol;Acc:HGNC:26265]	-1.16693841866353	6.1279730593666e-13
55720	TSR1	TSR1, 20S rRNA accumulation, homolog (S. cerevisiae) [Source:HGNC Symbol;Acc:HGNC:25542]	-1.68314734486737	6.1279730593666e-13
908	CCT6A	chaperonin containing TCP1, subunit 6A (zeta 1) [Source:HGNC Symbol;Acc:HGNC:1620]	-1.32232856553587	1.06646623022332e-12
22984	PDCD11	programmed cell death 11 [Source:HGNC Symbol;Acc:HGNC:13408]	-1.84232444419031	1.12603779878048e-12
64216	TFB2M	transcription factor B2, mitochondrial [Source:HGNC Symbol;Acc:HGNC:18559]	-1.55690521614501	1.43035324115801e-12
55226	NAT10	N-acetyltransferase 10 (GCN5-related) [Source:HGNC Symbol;Acc:HGNC:29830]	-1.56044024828695	1.78779258871621e-12
705	BYSL	bystin-like [Source:HGNC Symbol;Acc:HGNC:1157]	-2.52498913201821	1.81559930534423e-12
85449	KIAA1755	KIAA1755 [Source:HGNC Symbol;Acc:HGNC:29372]	-3.17573632618761	2.14378304184293e-12
8420	SNHG3	small nucleolar RNA host gene 3 (non-protein coding) [Source:HGNC Symbol;Acc:HGNC:10118]	-2.85430625166157	2.21907889194951e-12
56833	SLAMF8	SLAM family member 8 [Source:HGNC Symbol;Acc:HGNC:21391]	-1.27011328792674	2.34047440962716e-12
5373	PMM2	phosphomannomutase 2 [Source:HGNC Symbol;Acc:HGNC:9115]	-2.07632241484042	4.67354166464178e-12
1736	DKC1	dyskeratosis congenita 1, dyskerin [Source:HGNC Symbol;Acc:HGNC:2890]	-1.49062944690355	4.82300378811457e-12
57091	CASS4	Cas scaffolding protein family member 4 [Source:HGNC Symbol;Acc:HGNC:15878]	-2.10874706377098	1.10426564280047e-11
340205	TREML1	triggering receptor expressed on myeloid cells-like 1 [Source:HGNC Symbol;Acc:HGNC:20434]	-1.7251399244441	1.38249432268709e-11
206358	SLC36A1	solute carrier family 36 (proton/amino acid symporter), member 1 [Source:HGNC Symbol;Acc:HGNC:18761]	-1.19527023864349	1.39155320603913e-11
9933	KIAA0020	KIAA0020 [Source:HGNC Symbol;Acc:HGNC:29676]	-1.90523710585139	1.77581170806968e-11
4927	NUP88	nucleoporin 88kDa [Source:HGNC Symbol;Acc:HGNC:8067]	-1.33643979662401	2.09045863972626e-11
10576	CCT2	chaperonin containing TCP1, subunit 2 (beta) [Source:HGNC Symbol;Acc:HGNC:1615]	-1.40156160865885	2.1274868261421e-11
8661	EIF3A	eukaryotic translation initiation factor 3, subunit A [Source:HGNC Symbol;Acc:HGNC:3271]	-0.959649539455559	2.21747414973727e-11
2219	FCN1	ficolin (collagen/fibrinogen domain containing) 1 [Source:HGNC Symbol;Acc:HGNC:3623]	-2.88248335170986	2.64015076640316e-11
65260	COA7	cytochrome c oxidase assembly factor 7 (putative) [Source:HGNC Symbol;Acc:HGNC:25716]	-1.89086069072854	2.7602165026388e-11
375057	C1orf95	chromosome 1 open reading frame 95 [Source:HGNC Symbol;Acc:HGNC:30491]	-2.37653653456773	2.93194142344024e-11
10963	STIP1	stress-induced phosphoprotein 1 [Source:HGNC Symbol;Acc:HGNC:11387]	-1.61630205441857	3.09796743495113e-11
25885	POLR1A	polymerase (RNA) I polypeptide A, 194kDa [Source:HGNC Symbol;Acc:HGNC:17264]	-1.3227847144339	3.73980063703454e-11
9188	DDX21	DEAD (Asp-Glu-Ala-Asp) box helicase 21 [Source:HGNC Symbol;Acc:HGNC:2744]	-2.36042057439273	5.65045159932145e-11
7371	UCK2	uridine-cytidine kinase 2 [Source:HGNC Symbol;Acc:HGNC:12562]	-1.33742077601957	6.30691636034536e-11
79954	NOL10	nucleolar protein 10 [Source:HGNC Symbol;Acc:HGNC:25862]	-1.24537870377565	6.70131722886228e-11
84959	UBASH3B	ubiquitin associated and SH3 domain containing B [Source:HGNC Symbol;Acc:HGNC:29884]	-1.34740925305496	1.56515388875345e-10
54205	CYCS	cytochrome c, somatic [Source:HGNC Symbol;Acc:HGNC:19986]	-1.08009129848907	1.93111268587033e-10
6632	SNRPD1	small nuclear ribonucleoprotein D1 polypeptide 16kDa [Source:HGNC Symbol;Acc:HGNC:11158]	-1.53055630178186	2.50815386273531e-10
9533	POLR1C	polymerase (RNA) I polypeptide C, 30kDa [Source:HGNC Symbol;Acc:HGNC:20194]	-1.64647212599579	2.60936786747491e-10
51018	RRP15	ribosomal RNA processing 15 homolog (S. cerevisiae) [Source:HGNC Symbol;Acc:HGNC:24255]	-1.81439699329954	2.68080459581466e-10
114548	NLRP3	NLR family, pyrin domain containing 3 [Source:HGNC Symbol;Acc:HGNC:16400]	-2.89907040340479	3.5826734791237e-10
27340	UTP20	UTP20, small subunit (SSU) processome component, homolog (yeast) [Source:HGNC Symbol;Acc:HGNC:17897]	-1.69215308633195	3.79358592594191e-10
83732	RIOK1	RIO kinase 1 [Source:HGNC Symbol;Acc:HGNC:18656]	-1.46538007282649	4.6587856452789e-10
51602	NOP58	NOP58 ribonucleoprotein [Source:HGNC Symbol;Acc:HGNC:29926]	-1.94315597253832	5.65169095956544e-10
9790	BMS1	BMS1 ribosome biogenesis factor [Source:HGNC Symbol;Acc:HGNC:23505]	-1.13905381588481	5.77941173022453e-10
51388	NIP7	NIP7, nucleolar pre-rRNA processing protein [Source:HGNC Symbol;Acc:HGNC:24328]	-1.31717926925516	5.88250738236295e-10
65997	RASL11B	RAS-like, family 11, member B [Source:HGNC Symbol;Acc:HGNC:23804]	-3.05044252886491	6.11066243310932e-10
54468	MIOS	missing oocyte, meiosis regulator, homolog (Drosophila) [Source:HGNC Symbol;Acc:HGNC:21905]	-1.67315596407149	6.73527502421454e-10
54433	GAR1	GAR1 ribonucleoprotein [Source:HGNC Symbol;Acc:HGNC:14264]	-1.5372314159912	8.63643744549646e-10
10825	NEU3	sialidase 3 (membrane sialidase) [Source:HGNC Symbol;Acc:HGNC:7760]	-1.54364018424204	8.63643744549646e-10
285989	ZNF789	zinc finger protein 789 [Source:HGNC Symbol;Acc:HGNC:27801]	-1.18736943562545	1.00172469838534e-09
28969	BZW2	basic leucine zipper and W2 domains 2 [Source:HGNC Symbol;Acc:HGNC:18808]	-1.41568290260408	1.03202937655934e-09
5467	PPARD	peroxisome proliferator-activated receptor delta [Source:HGNC Symbol;Acc:HGNC:9235]	-1.8749221699929	1.16605857817459e-09
55619	DOCK10	dedicator of cytokinesis 10 [Source:HGNC Symbol;Acc:HGNC:23479]	-1.32082333091795	1.21825543241914e-09
84798	C19orf48	chromosome 19 open reading frame 48 [Source:HGNC Symbol;Acc:HGNC:29667]	-2.20283398312393	1.35688084027673e-09
1503	CTPS1	CTP synthase 1 [Source:HGNC Symbol;Acc:HGNC:2519]	-2.33215808976447	1.35688084027673e-09
51499	TRIAP1	TP53 regulated inhibitor of apoptosis 1 [Source:HGNC Symbol;Acc:HGNC:26937]	-1.31764062423336	1.35688084027673e-09
26520	TIMM9	translocase of inner mitochondrial membrane 9 homolog (yeast) [Source:HGNC Symbol;Acc:HGNC:11819]	-1.45878543933567	1.35688084027673e-09
5791	PTPRE	protein tyrosine phosphatase, receptor type, E [Source:HGNC Symbol;Acc:HGNC:9669]	-1.39947696577377	1.5012198483424e-09
201626	PDE12	phosphodiesterase 12 [Source:HGNC Symbol;Acc:HGNC:25386]	-0.8611864614128	1.65816617099911e-09
131076	CCDC58	coiled-coil domain containing 58 [Source:HGNC Symbol;Acc:HGNC:31136]	-1.46478260069039	1.74351676704488e-09
54962	TIPIN	TIMELESS interacting protein [Source:HGNC Symbol;Acc:HGNC:30750]	-1.78934942837822	2.24481361381259e-09
84154	RPF2	ribosome production factor 2 homolog (S. cerevisiae) [Source:HGNC Symbol;Acc:HGNC:20870]	-1.88956616870664	2.96054943441451e-09
26263	FBXO22	F-box protein 22 [Source:HGNC Symbol;Acc:HGNC:13593]	-0.891529780406598	3.37364874238166e-09
4931	NVL	nuclear VCP-like [Source:HGNC Symbol;Acc:HGNC:8070]	-1.15652262193212	3.85315986668878e-09
84549	MAK16	MAK16 homolog (S. cerevisiae) [Source:HGNC Symbol;Acc:HGNC:13703]	-1.4328356519598	3.88135310030977e-09
55759	WDR12	WD repeat domain 12 [Source:HGNC Symbol;Acc:HGNC:14098]	-1.45553691577266	4.14925308195882e-09
7372	UMPS	uridine monophosphate synthetase [Source:HGNC Symbol;Acc:HGNC:12563]	-1.13851609321141	4.86196747473031e-09
83449	PMFBP1	polyamine modulated factor 1 binding protein 1 [Source:HGNC Symbol;Acc:HGNC:17728]	-1.9498974136874	5.42064365047577e-09
10813	UTP14A	UTP14, U3 small nucleolar ribonucleoprotein, homolog A (yeast) [Source:HGNC Symbol;Acc:HGNC:10665]	-1.63364594297967	5.46334628830199e-09
54534	MRPL50	mitochondrial ribosomal protein L50 [Source:HGNC Symbol;Acc:HGNC:16654]	-1.33617102246762	5.56265130702533e-09
5341	PLEK	pleckstrin [Source:HGNC Symbol;Acc:HGNC:9070]	-1.89473243927147	8.57882848654745e-09
28984	RGCC	regulator of cell cycle [Source:HGNC Symbol;Acc:HGNC:20369]	-3.97154182748528	8.57882848654745e-09
129401	NUP35	nucleoporin 35kDa [Source:HGNC Symbol;Acc:HGNC:29797]	-2.4004912974918	9.1756652601305e-09
128239	IQGAP3	IQ motif containing GTPase activating protein 3 [Source:HGNC Symbol;Acc:HGNC:20669]	-1.99767407031877	1.02581472895435e-08
55027	HEATR3	HEAT repeat containing 3 [Source:HGNC Symbol;Acc:HGNC:26087]	-1.7111124789428	1.1218642533083e-08
3184	HNRNPD	heterogeneous nuclear ribonucleoprotein D (AU-rich element RNA binding protein 1, 37kDa) [Source:HGNC Symbol;Acc:HGNC:5036]	-0.586894485658854	1.31295355945799e-08
5433	POLR2D	polymerase (RNA) II (DNA directed) polypeptide D [Source:HGNC Symbol;Acc:HGNC:9191]	-1.14046245511538	1.3335839244659e-08
9875	URB1	URB1 ribosome biogenesis 1 homolog (S. cerevisiae) [Source:HGNC Symbol;Acc:HGNC:17344]	-1.64959345098751	1.41158281541172e-08
84275	SLC25A33	solute carrier family 25 (pyrimidine nucleotide carrier), member 33 [Source:HGNC Symbol;Acc:HGNC:29681]	-1.73915886753755	1.56882396846312e-08
10419	PRMT5	protein arginine methyltransferase 5 [Source:HGNC Symbol;Acc:HGNC:10894]	-1.62508466040104	1.60985764828053e-08
25940	FAM98A	family with sequence similarity 98, member A [Source:HGNC Symbol;Acc:HGNC:24520]	-1.0699850997269	2.02534535434642e-08
83480	PUS3	pseudouridylate synthase 3 [Source:HGNC Symbol;Acc:HGNC:25461]	-1.35980031901744	2.77306999173278e-08
3192	HNRNPU	heterogeneous nuclear ribonucleoprotein U (scaffold attachment factor A) [Source:HGNC Symbol;Acc:HGNC:5048]	-0.828414890794996	2.77306999173278e-08
10808	HSPH1	heat shock 105kDa/110kDa protein 1 [Source:HGNC Symbol;Acc:HGNC:16969]	-1.47664095493694	3.22242671027943e-08
3609	ILF3	interleukin enhancer binding factor 3, 90kDa [Source:HGNC Symbol;Acc:HGNC:6038]	-1.17641082162352	3.34250333106685e-08
8740	TNFSF14	tumor necrosis factor (ligand) superfamily, member 14 [Source:HGNC Symbol;Acc:HGNC:11930]	-3.03825632387403	3.83970261148536e-08
10171	RCL1	RNA terminal phosphate cyclase-like 1 [Source:HGNC Symbol;Acc:HGNC:17687]	-1.82963959272797	4.11504483657014e-08
100874214	TM4SF19-AS1	TM4SF19 antisense RNA 1 [Source:HGNC Symbol;Acc:HGNC:41085]	-2.75991935838588	4.16165675571486e-08
266812	NAP1L5	nucleosome assembly protein 1-like 5 [Source:HGNC Symbol;Acc:HGNC:19968]	-2.71252320568463	4.34172747772932e-08
10056	FARSB	phenylalanyl-tRNA synthetase, beta subunit [Source:HGNC Symbol;Acc:HGNC:17800]	-1.38352505204882	5.33828434661123e-08
26354	GNL3	guanine nucleotide binding protein-like 3 (nucleolar) [Source:HGNC Symbol;Acc:HGNC:29931]	-1.51340321832179	5.88318642360228e-08
4064	CD180	CD180 molecule [Source:HGNC Symbol;Acc:HGNC:6726]	-2.09728697141383	6.67021558982318e-08
5036	PA2G4	proliferation-associated 2G4, 38kDa [Source:HGNC Symbol;Acc:HGNC:8550]	-0.945079158787381	6.74033157656526e-08
599	BCL2L2	BCL2-like 2 [Source:HGNC Symbol;Acc:HGNC:995]	-0.890131116256773	7.06418666138284e-08
9816	URB2	URB2 ribosome biogenesis 2 homolog (S. cerevisiae) [Source:HGNC Symbol;Acc:HGNC:28967]	-1.67703767515242	1.04685742984352e-07
79947	DHDDS	dehydrodolichyl diphosphate synthase [Source:HGNC Symbol;Acc:HGNC:20603]	-0.735364126428848	1.08854297229181e-07
8880	FUBP1	far upstream element (FUSE) binding protein 1 [Source:HGNC Symbol;Acc:HGNC:4004]	-1.08704271719722	1.14691369047546e-07
3615	IMPDH2	IMP (inosine 5'-monophosphate) dehydrogenase 2 [Source:HGNC Symbol;Acc:HGNC:6053]	-1.43230776898802	1.41931100317117e-07
84541	KBTBD8	kelch repeat and BTB (POZ) domain containing 8 [Source:HGNC Symbol;Acc:HGNC:30691]	-2.20917754184066	1.50032936142234e-07
255758	TCTEX1D2	Tctex1 domain containing 2 [Source:HGNC Symbol;Acc:HGNC:28482]	-3.55307970567926	1.65908537843052e-07
254042	METAP1D	methionyl aminopeptidase type 1D (mitochondrial) [Source:HGNC Symbol;Acc:HGNC:32583]	-1.81334278286259	2.51036674504369e-07
7587	ZNF37A	zinc finger protein 37A [Source:HGNC Symbol;Acc:HGNC:13102]	-1.40003292333783	2.54503986068941e-07
55239	OGFOD1	2-oxoglutarate and iron-dependent oxygenase domain containing 1 [Source:HGNC Symbol;Acc:HGNC:25585]	-1.37845293806966	2.75534852784724e-07
55622	TTC27	tetratricopeptide repeat domain 27 [Source:HGNC Symbol;Acc:HGNC:25986]	-1.22349622898551	2.92610712582256e-07
6636	SNRPF	small nuclear ribonucleoprotein polypeptide F [Source:HGNC Symbol;Acc:HGNC:11162]	-1.1085850659802	2.92610712582256e-07
55798	METTL2B	methyltransferase like 2B [Source:HGNC Symbol;Acc:HGNC:18272]	-0.984910787049092	2.92610712582256e-07
285386	TPRG1	tumor protein p63 regulated 1 [Source:HGNC Symbol;Acc:HGNC:24759]	-1.80611115865669	3.32413421264268e-07
1967	EIF2B1	eukaryotic translation initiation factor 2B, subunit 1 alpha, 26kDa [Source:HGNC Symbol;Acc:HGNC:3257]	-0.580275520682059	3.50547111566782e-07
26191	PTPN22	protein tyrosine phosphatase, non-receptor type 22 (lymphoid) [Source:HGNC Symbol;Acc:HGNC:9652]	-2.79984581901653	3.82761529629857e-07
29902	FAM216A	family with sequence similarity 216, member A [Source:HGNC Symbol;Acc:HGNC:30180]	-1.68621350653823	4.02168129310905e-07
23160	WDR43	WD repeat domain 43 [Source:HGNC Symbol;Acc:HGNC:28945]	-1.52603626039292	4.07287290630825e-07
8477	GPR65	G protein-coupled receptor 65 [Source:HGNC Symbol;Acc:HGNC:4517]	-2.50182198696827	4.42963943255608e-07
55646	LYAR	Ly1 antibody reactive [Source:HGNC Symbol;Acc:HGNC:26021]	-1.69268070192037	4.42963943255608e-07
9392	TGFBRAP1	transforming growth factor, beta receptor associated protein 1 [Source:HGNC Symbol;Acc:HGNC:16836]	-0.84599914778885	4.64724124090537e-07
5832	ALDH18A1	aldehyde dehydrogenase 18 family, member A1 [Source:HGNC Symbol;Acc:HGNC:9722]	-1.02996673235873	4.94145776830881e-07
4609	MYC	v-myc avian myelocytomatosis viral oncogene homolog [Source:HGNC Symbol;Acc:HGNC:7553]	-2.75922374569925	5.21990926778318e-07
23107	MRPS27	mitochondrial ribosomal protein S27 [Source:HGNC Symbol;Acc:HGNC:14512]	-0.928713618202965	5.41437527348563e-07
153769	SH3RF2	SH3 domain containing ring finger 2 [Source:HGNC Symbol;Acc:HGNC:26299]	-2.37665914133079	5.47320750357405e-07
27000	DNAJC2	DnaJ (Hsp40) homolog, subfamily C, member 2 [Source:HGNC Symbol;Acc:HGNC:13192]	-1.27629961219253	6.44658307714381e-07
56339	METTL3	methyltransferase like 3 [Source:HGNC Symbol;Acc:HGNC:17563]	-0.798048177276001	7.13385694172427e-07
22948	CCT5	chaperonin containing TCP1, subunit 5 (epsilon) [Source:HGNC Symbol;Acc:HGNC:1618]	-0.951394075842866	7.15030071523207e-07
8321	FZD1	frizzled class receptor 1 [Source:HGNC Symbol;Acc:HGNC:4038]	-2.39395825329337	7.33507330423214e-07
6059	ABCE1	ATP-binding cassette, sub-family E (OABP), member 1 [Source:HGNC Symbol;Acc:HGNC:69]	-1.81601907650388	7.37949262019058e-07
8872	CDC123	cell division cycle 123 [Source:HGNC Symbol;Acc:HGNC:16827]	-0.720384879134647	7.39558762596003e-07
84946	LTV1	LTV1 ribosome biogenesis factor [Source:HGNC Symbol;Acc:HGNC:21173]	-1.37190170305911	8.06773802452044e-07
51330	TNFRSF12A	tumor necrosis factor receptor superfamily, member 12A [Source:HGNC Symbol;Acc:HGNC:18152]	-3.05876054458994	8.06773802452044e-07
389337	ARHGEF37	Rho guanine nucleotide exchange factor (GEF) 37 [Source:HGNC Symbol;Acc:HGNC:34430]	-4.02542487245038	8.06773802452044e-07
5778	PTPN7	protein tyrosine phosphatase, non-receptor type 7 [Source:HGNC Symbol;Acc:HGNC:9659]	-1.76077603283065	8.09204719676563e-07
1788	DNMT3A	DNA (cytosine-5-)-methyltransferase 3 alpha [Source:HGNC Symbol;Acc:HGNC:2978]	-1.310341720823	8.39177955380608e-07
8882	ZPR1	ZPR1 zinc finger [Source:HGNC Symbol;Acc:HGNC:13051]	-1.12173610101791	8.61100735003438e-07
6285	S100B	S100 calcium binding protein B [Source:HGNC Symbol;Acc:HGNC:10500]	-3.19292397153882	8.99821260249994e-07
6421	SFPQ	splicing factor proline/glutamine-rich [Source:HGNC Symbol;Acc:HGNC:10774]	-1.07874916897524	9.1995418223818e-07
902	CCNH	cyclin H [Source:HGNC Symbol;Acc:HGNC:1594]	-1.47444420610329	9.76328889128591e-07
26747	NUFIP1	nuclear fragile X mental retardation protein interacting protein 1 [Source:HGNC Symbol;Acc:HGNC:8057]	-1.73294653892169	1.00245486117475e-06
121512	FGD4	FYVE, RhoGEF and PH domain containing 4 [Source:HGNC Symbol;Acc:HGNC:19125]	-3.17628910739821	1.02426911873473e-06
64078	SLC28A3	solute carrier family 28 (concentrative nucleoside transporter), member 3 [Source:HGNC Symbol;Acc:HGNC:16484]	-1.62818120811863	1.03376904723339e-06
57696	DDX55	DEAD (Asp-Glu-Ala-Asp) box polypeptide 55 [Source:HGNC Symbol;Acc:HGNC:20085]	-1.15003330311044	1.09560811785117e-06
57102	C12orf4	chromosome 12 open reading frame 4 [Source:HGNC Symbol;Acc:HGNC:1184]	-1.39727300069743	1.10224915541154e-06
124454	EARS2	glutamyl-tRNA synthetase 2, mitochondrial [Source:HGNC Symbol;Acc:HGNC:29419]	-1.18218123101643	1.14518177692912e-06
9570	GOSR2	golgi SNAP receptor complex member 2 [Source:HGNC Symbol;Acc:HGNC:4431]	-1.03297941569703	1.17375175752488e-06
128486	FITM2	fat storage-inducing transmembrane protein 2 [Source:HGNC Symbol;Acc:HGNC:16135]	-0.975350998136081	1.19969323973105e-06
54734	RAB39A	RAB39A, member RAS oncogene family [Source:HGNC Symbol;Acc:HGNC:16521]	-1.84616000581623	1.30819597112962e-06
23223	RRP12	ribosomal RNA processing 12 homolog (S. cerevisiae) [Source:HGNC Symbol;Acc:HGNC:29100]	-1.68729963987353	1.35370184168075e-06
123169	LEO1	Leo1, Paf1/RNA polymerase II complex component, homolog (S. cerevisiae) [Source:HGNC Symbol;Acc:HGNC:30401]	-0.852024781877701	1.44363229916947e-06
29078	NDUFAF4	NADH dehydrogenase (ubiquinone) complex I, assembly factor 4 [Source:HGNC Symbol;Acc:HGNC:21034]	-1.38572577025616	1.45478634568338e-06
7159	TP53BP2	tumor protein p53 binding protein 2 [Source:HGNC Symbol;Acc:HGNC:12000]	-1.19231099828929	1.50388933926044e-06
8669	EIF3J	eukaryotic translation initiation factor 3, subunit J [Source:HGNC Symbol;Acc:HGNC:3270]	-1.40292914975159	1.54027470605772e-06
8607	RUVBL1	RuvB-like AAA ATPase 1 [Source:HGNC Symbol;Acc:HGNC:10474]	-1.25571761659822	1.55395283531249e-06
10196	PRMT3	protein arginine methyltransferase 3 [Source:HGNC Symbol;Acc:HGNC:30163]	-1.36921994758612	1.55395283531249e-06
81875	ISG20L2	interferon stimulated exonuclease gene 20kDa-like 2 [Source:HGNC Symbol;Acc:HGNC:25745]	-1.23358927297739	1.78286003370436e-06
25879	DCAF13	DDB1 and CUL4 associated factor 13 [Source:HGNC Symbol;Acc:HGNC:24535]	-1.40796197406926	1.85409528344624e-06
3903	LAIR1	leukocyte-associated immunoglobulin-like receptor 1 [Source:HGNC Symbol;Acc:HGNC:6477]	-1.56181108728735	1.86234648292811e-06
25880	TMEM186	transmembrane protein 186 [Source:HGNC Symbol;Acc:HGNC:24530]	-1.22400157224568	1.88734727329424e-06
9093	DNAJA3	DnaJ (Hsp40) homolog, subfamily A, member 3 [Source:HGNC Symbol;Acc:HGNC:11808]	-1.14371462784407	1.92965869910694e-06
27143	PALD1	phosphatase domain containing, paladin 1 [Source:HGNC Symbol;Acc:HGNC:23530]	-3.47244556383653	1.94032634120918e-06
4928	NUP98	nucleoporin 98kDa [Source:HGNC Symbol;Acc:HGNC:8068]	-0.781522714341442	2.112156419453e-06
80273	GRPEL1	GrpE-like 1, mitochondrial (E. coli) [Source:HGNC Symbol;Acc:HGNC:19696]	-1.07257728990489	2.24592601523263e-06
23082	PPRC1	peroxisome proliferator-activated receptor gamma, coactivator-related 1 [Source:HGNC Symbol;Acc:HGNC:30025]	-1.64713159722999	2.45821977207304e-06
6192	RPS4Y1	ribosomal protein S4, Y-linked 1 [Source:HGNC Symbol;Acc:HGNC:10425]	-0.82125344311305	2.66981109638649e-06
11137	PWP1	PWP1 homolog (S. cerevisiae) [Source:HGNC Symbol;Acc:HGNC:17015]	-0.827834789160117	2.67993244032223e-06
27131	SNX5	sorting nexin 5 [Source:HGNC Symbol;Acc:HGNC:14969]	-0.939726271473659	2.68800347565309e-06
10199	MPHOSPH10	M-phase phosphoprotein 10 (U3 small nucleolar ribonucleoprotein) [Source:HGNC Symbol;Acc:HGNC:7213]	-1.32003057684934	2.94986142354196e-06
6154	RPL26	ribosomal protein L26 [Source:HGNC Symbol;Acc:HGNC:10327]	-0.831693897787585	3.07461779684933e-06
55132	LARP1B	La ribonucleoprotein domain family, member 1B [Source:HGNC Symbol;Acc:HGNC:24704]	-0.924490672823536	3.13359515410746e-06
3178	HNRNPA1	heterogeneous nuclear ribonucleoprotein A1 [Source:HGNC Symbol;Acc:HGNC:5031]	-1.26950221003981	3.24043488928082e-06
112950	MED8	mediator complex subunit 8 [Source:HGNC Symbol;Acc:HGNC:19971]	-0.54645650094739	3.3287428911439e-06
6173	RPL36A	ribosomal protein L36a [Source:HGNC Symbol;Acc:HGNC:10359]	-2.00153887716289	3.43692747892111e-06
54957	TXNL4B	thioredoxin-like 4B [Source:HGNC Symbol;Acc:HGNC:26041]	-1.30636421595876	3.44062692340115e-06
60674	GAS5	growth arrest-specific 5 (non-protein coding) [Source:HGNC Symbol;Acc:HGNC:16355]	-2.01116337367335	3.4828251412285e-06
5820	PVT1	Pvt1 oncogene (non-protein coding) [Source:HGNC Symbol;Acc:HGNC:9709]	-1.68516918692631	3.93382456828813e-06
54453	RIN2	Ras and Rab interactor 2 [Source:HGNC Symbol;Acc:HGNC:18750]	-0.897466750714714	3.953679628496e-06
8553	BHLHE40	basic helix-loop-helix family, member e40 [Source:HGNC Symbol;Acc:HGNC:1046]	-1.4214861227134	4.1482315087286e-06
51575	ESF1	ESF1, nucleolar pre-rRNA processing protein, homolog (S. cerevisiae) [Source:HGNC Symbol;Acc:HGNC:15898]	-1.97435159102077	4.28577553699524e-06
93164	HTR7P1	5-hydroxytryptamine (serotonin) receptor 7 pseudogene 1 [Source:HGNC Symbol;Acc:HGNC:30411]	-1.31646469494171	4.30826130964386e-06
51651	PTRH2	peptidyl-tRNA hydrolase 2 [Source:HGNC Symbol;Acc:HGNC:24265]	-1.06911366306249	4.49964508118448e-06
5901	RAN	RAN, member RAS oncogene family [Source:HGNC Symbol;Acc:HGNC:9846]	-0.812384784142273	4.53876818386648e-06
121053	C12orf45	chromosome 12 open reading frame 45 [Source:HGNC Symbol;Acc:HGNC:28628]	-1.40168437936459	4.53876818386648e-06
55022	PID1	phosphotyrosine interaction domain containing 1 [Source:HGNC Symbol;Acc:HGNC:26084]	-5.95876583529903	4.58399196726438e-06
114789	SLC25A25	solute carrier family 25 (mitochondrial carrier; phosphate carrier), member 25 [Source:HGNC Symbol;Acc:HGNC:20663]	-1.97547612168819	4.73613544179218e-06
7265	TTC1	tetratricopeptide repeat domain 1 [Source:HGNC Symbol;Acc:HGNC:12391]	-0.88601611340668	4.73613544179218e-06
79720	VPS37B	vacuolar protein sorting 37 homolog B (S. cerevisiae) [Source:HGNC Symbol;Acc:HGNC:25754]	-1.56464368043963	4.82616144337458e-06
84365	NIFK	nucleolar protein interacting with the FHA domain of MKI67 [Source:HGNC Symbol;Acc:HGNC:17838]	-1.59762555745544	5.12992622456792e-06
10019	SH2B3	SH2B adaptor protein 3 [Source:HGNC Symbol;Acc:HGNC:29605]	-1.1769258972484	5.29141265358388e-06
131474	CHCHD4	coiled-coil-helix-coiled-coil-helix domain containing 4 [Source:HGNC Symbol;Acc:HGNC:26467]	-0.962762110280963	5.49389851106525e-06
51363	CHST15	carbohydrate (N-acetylgalactosamine 4-sulfate 6-O) sulfotransferase 15 [Source:HGNC Symbol;Acc:HGNC:18137]	-1.40973344587687	5.49389851106525e-06
116211	TM4SF19	transmembrane 4 L six family member 19 [Source:HGNC Symbol;Acc:HGNC:25167]	-2.4205989184134	5.83096966338649e-06
10252	SPRY1	sprouty homolog 1, antagonist of FGF signaling (Drosophila) [Source:HGNC Symbol;Acc:HGNC:11269]	-2.86306304953619	6.29542161154121e-06
55691	FRMD4A	FERM domain containing 4A [Source:HGNC Symbol;Acc:HGNC:25491]	-1.48571991998345	6.9603701434702e-06
10915	TCERG1	transcription elongation regulator 1 [Source:HGNC Symbol;Acc:HGNC:15630]	-1.07091881213966	7.09438405543838e-06
10575	CCT4	chaperonin containing TCP1, subunit 4 (delta) [Source:HGNC Symbol;Acc:HGNC:1617]	-1.05077786802964	7.09566022572061e-06
89978	DPH6	diphthamine biosynthesis 6 [Source:HGNC Symbol;Acc:HGNC:30543]	-1.72459340795485	8.43527206803672e-06
10946	SF3A3	splicing factor 3a, subunit 3, 60kDa [Source:HGNC Symbol;Acc:HGNC:10767]	-0.895741886338896	9.620717365208e-06
54888	NSUN2	NOP2/Sun RNA methyltransferase family, member 2 [Source:HGNC Symbol;Acc:HGNC:25994]	-0.789639378826607	9.69203189379368e-06
114614	MIR155HG	MIR155 host gene (non-protein coding) [Source:HGNC Symbol;Acc:HGNC:35460]	-3.18576542995819	1.1486457738847e-05
10988	METAP2	methionyl aminopeptidase 2 [Source:HGNC Symbol;Acc:HGNC:16672]	-1.06192853487929	1.15769982032309e-05
6201	RPS7	ribosomal protein S7 [Source:HGNC Symbol;Acc:HGNC:10440]	-0.771121905409511	1.17854264993647e-05
3898	LAD1	ladinin 1 [Source:HGNC Symbol;Acc:HGNC:6472]	-5.02295704442696	1.17854264993647e-05
6229	RPS24	ribosomal protein S24 [Source:HGNC Symbol;Acc:HGNC:10411]	-0.827928584084396	1.18603414244977e-05
9730	VPRBP	Vpr (HIV-1) binding protein [Source:HGNC Symbol;Acc:HGNC:30911]	-0.760633443295917	1.22088090414653e-05
4839	NOP2	NOP2 nucleolar protein [Source:HGNC Symbol;Acc:HGNC:7867]	-1.4019114335884	1.23427551510295e-05
101060399	CDR2	cerebellar degeneration-related protein 2, 62kDa [Source:HGNC Symbol;Acc:HGNC:1799]	-1.36635308817957	1.23539784441497e-05
2958	GTF2A2	general transcription factor IIA, 2, 12kDa [Source:HGNC Symbol;Acc:HGNC:4647]	-0.759446937113312	1.24308335233101e-05
8140	SLC7A5	solute carrier family 7 (amino acid transporter light chain, L system), member 5 [Source:HGNC Symbol;Acc:HGNC:11063]	-3.53951182472671	1.26440758692504e-05
6426	SRSF1	serine/arginine-rich splicing factor 1 [Source:HGNC Symbol;Acc:HGNC:10780]	-1.00859145426946	1.34584985177888e-05
5468	PPARG	peroxisome proliferator-activated receptor gamma [Source:HGNC Symbol;Acc:HGNC:9236]	-2.43015541301772	1.35480193754086e-05
284098	PIGW	phosphatidylinositol glycan anchor biosynthesis, class W [Source:HGNC Symbol;Acc:HGNC:23213]	-1.56198770070073	1.45061416861334e-05
7327	UBE2G2	ubiquitin-conjugating enzyme E2G 2 [Source:HGNC Symbol;Acc:HGNC:12483]	-0.731353041131788	1.45313598377227e-05
55556	ENOSF1	enolase superfamily member 1 [Source:HGNC Symbol;Acc:HGNC:30365]	-0.792868840677681	1.45403660514027e-05
10884	MRPS30	mitochondrial ribosomal protein S30 [Source:HGNC Symbol;Acc:HGNC:8769]	-0.738280601167621	1.56649569208672e-05
6575	SLC20A2	solute carrier family 20 (phosphate transporter), member 2 [Source:HGNC Symbol;Acc:HGNC:10947]	-0.729766199220532	1.67542452759392e-05
4643	MYO1E	myosin IE [Source:HGNC Symbol;Acc:HGNC:7599]	-1.43018524655393	1.84880551962768e-05
115273	RAB42	RAB42, member RAS oncogene family [Source:HGNC Symbol;Acc:HGNC:28702]	-1.41167687902622	1.85309987717362e-05
6921	TCEB1	transcription elongation factor B (SIII), polypeptide 1 (15kDa, elongin C) [Source:HGNC Symbol;Acc:HGNC:11617]	-0.992123439336525	1.88199161892943e-05
2152	F3	coagulation factor III (thromboplastin, tissue factor) [Source:HGNC Symbol;Acc:HGNC:3541]	-3.08356676507537	1.88199161892943e-05
595	CCND1	cyclin D1 [Source:HGNC Symbol;Acc:HGNC:1582]	-2.31048513264015	1.90361761370555e-05
10395	DLC1	DLC1 Rho GTPase activating protein [Source:HGNC Symbol;Acc:HGNC:2897]	-2.49322504287142	1.96469586788081e-05
4731	NDUFV3	NADH dehydrogenase (ubiquinone) flavoprotein 3, 10kDa [Source:HGNC Symbol;Acc:HGNC:7719]	-0.828274205720723	2.12220446689685e-05
26973	CHORDC1	cysteine and histidine-rich domain (CHORD) containing 1 [Source:HGNC Symbol;Acc:HGNC:14525]	-1.17371152215446	2.16508749214769e-05
1958	EGR1	early growth response 1 [Source:HGNC Symbol;Acc:HGNC:3238]	-4.67924269110096	2.20105398358949e-05
9099	USP2	ubiquitin specific peptidase 2 [Source:HGNC Symbol;Acc:HGNC:12618]	-3.27206118589508	2.20365914404604e-05
7965	AIMP2	aminoacyl tRNA synthetase complex-interacting multifunctional protein 2 [Source:HGNC Symbol;Acc:HGNC:20609]	-1.4016311502629	2.29898463251899e-05
23378	RRP8	ribosomal RNA processing 8, methyltransferase, homolog (yeast) [Source:HGNC Symbol;Acc:HGNC:29030]	-0.677978123199234	2.3011393869803e-05
6434	TRA2B	transformer 2 beta homolog (Drosophila) [Source:HGNC Symbol;Acc:HGNC:10781]	-0.761323289321142	2.49014156246434e-05
54438	GFOD1	glucose-fructose oxidoreductase domain containing 1 [Source:HGNC Symbol;Acc:HGNC:21096]	-1.80585508990819	2.53737508030252e-05
4830	NME1	NME/NM23 nucleoside diphosphate kinase 1 [Source:HGNC Symbol;Acc:HGNC:7849]	-1.1141631993222	2.5742297260357e-05
5689	PSMB1	proteasome (prosome, macropain) subunit, beta type, 1 [Source:HGNC Symbol;Acc:HGNC:9537]	-0.38571121960122	2.65867990026615e-05
55735	DNAJC11	DnaJ (Hsp40) homolog, subfamily C, member 11 [Source:HGNC Symbol;Acc:HGNC:25570]	-0.791649132274588	2.94066072258106e-05
23307	FKBP15	FK506 binding protein 15, 133kDa [Source:HGNC Symbol;Acc:HGNC:23397]	-1.39206961911832	2.94544411730013e-05
6124	RPL4	ribosomal protein L4 [Source:HGNC Symbol;Acc:HGNC:10353]	-0.821997067767474	2.95903188034455e-05
54881	TEX10	testis expressed 10 [Source:HGNC Symbol;Acc:HGNC:25988]	-1.40937839775037	3.01220687539111e-05
1678	TIMM8A	translocase of inner mitochondrial membrane 8 homolog A (yeast) [Source:HGNC Symbol;Acc:HGNC:11817]	-1.18562122353712	3.05122448038491e-05
10152	ABI2	abl-interactor 2 [Source:HGNC Symbol;Acc:HGNC:24011]	-1.18366651556985	3.15603275482136e-05
51633	OTUD6B	OTU domain containing 6B [Source:HGNC Symbol;Acc:HGNC:24281]	-1.70269077900064	3.18935237763357e-05
865	CBFB	core-binding factor, beta subunit [Source:HGNC Symbol;Acc:HGNC:1539]	-0.981118103205847	3.22301387109367e-05
8507	ENC1	ectodermal-neural cortex 1 (with BTB domain) [Source:HGNC Symbol;Acc:HGNC:3345]	-2.6603062987696	3.26395952460003e-05
5411	PNN	pinin, desmosome associated protein [Source:HGNC Symbol;Acc:HGNC:9162]	-1.10720882568845	3.26744793182718e-05
149111	CNIH3	cornichon family AMPA receptor auxiliary protein 3 [Source:HGNC Symbol;Acc:HGNC:26802]	-1.80475198343186	3.33814476601985e-05
81929	SEH1L	SEH1-like (S. cerevisiae) [Source:HGNC Symbol;Acc:HGNC:30379]	-1.6415841571142	3.36088272577355e-05
55006	TRMT61B	tRNA methyltransferase 61B [Source:HGNC Symbol;Acc:HGNC:26070]	-0.850150756569764	3.36088272577355e-05
26579	MYEOV	myeloma overexpressed [Source:HGNC Symbol;Acc:HGNC:7563]	-2.58563900913578	3.37472909765367e-05
56647	BCCIP	BRCA2 and CDKN1A interacting protein [Source:HGNC Symbol;Acc:HGNC:978]	-1.24858063996292	3.3945897111313e-05
81034	SLC25A32	solute carrier family 25 (mitochondrial folate carrier), member 32 [Source:HGNC Symbol;Acc:HGNC:29683]	-1.82000766425778	3.39809443570743e-05
84524	ZC3H8	zinc finger CCCH-type containing 8 [Source:HGNC Symbol;Acc:HGNC:30941]	-1.7549562907352	3.58451526272871e-05
10478	SLC25A17	solute carrier family 25 (mitochondrial carrier; peroxisomal membrane protein, 34kDa), member 17 [Source:HGNC Symbol;Acc:HGNC:10987]	-1.07588153308924	3.58460225037785e-05
64425	POLR1E	polymerase (RNA) I polypeptide E, 53kDa [Source:HGNC Symbol;Acc:HGNC:17631]	-1.52957600000305	3.58460225037785e-05
85457	CIPC	CLOCK-interacting pacemaker [Source:HGNC Symbol;Acc:HGNC:20365]	-1.58032211640263	3.69202044251088e-05
6125	RPL5	ribosomal protein L5 [Source:HGNC Symbol;Acc:HGNC:10360]	-0.943652127317881	3.69246217527458e-05
4968	OGG1	8-oxoguanine DNA glycosylase [Source:HGNC Symbol;Acc:HGNC:8125]	-1.23601150947282	3.95834774097747e-05
54475	NLE1	notchless homolog 1 (Drosophila) [Source:HGNC Symbol;Acc:HGNC:19889]	-1.67182331413428	3.97529308654132e-05
56675	NRIP3	nuclear receptor interacting protein 3 [Source:HGNC Symbol;Acc:HGNC:1167]	-1.6187927358903	4.22865845792983e-05
5935	RBM3	RNA binding motif (RNP1, RRM) protein 3 [Source:HGNC Symbol;Acc:HGNC:9900]	-0.58698359469973	4.63753881039391e-05
10480	EIF3M	eukaryotic translation initiation factor 3, subunit M [Source:HGNC Symbol;Acc:HGNC:24460]	-0.931444733513915	4.951272756676e-05
91942	NDUFAF2	NADH dehydrogenase (ubiquinone) complex I, assembly factor 2 [Source:HGNC Symbol;Acc:HGNC:28086]	-1.05543080697299	4.99560865921416e-05
23316	CUX2	cut-like homeobox 2 [Source:HGNC Symbol;Acc:HGNC:19347]	-2.60314784152419	5.43603809621518e-05
10894	LYVE1	lymphatic vessel endothelial hyaluronan receptor 1 [Source:HGNC Symbol;Acc:HGNC:14687]	-4.88168342881359	5.76097741867094e-05
2675	GFRA2	GDNF family receptor alpha 2 [Source:HGNC Symbol;Acc:HGNC:4244]	-4.83113738230565	5.89456880851287e-05
10440	TIMM17A	translocase of inner mitochondrial membrane 17 homolog A (yeast) [Source:HGNC Symbol;Acc:HGNC:17315]	-1.19733499911687	6.27793683018921e-05
84444	DOT1L	DOT1-like histone H3K79 methyltransferase [Source:HGNC Symbol;Acc:HGNC:24948]	-2.11375073148569	6.28162885617901e-05
151	ADRA2B	adrenoceptor alpha 2B [Source:HGNC Symbol;Acc:HGNC:282]	-2.80343940438197	6.30956856015505e-05
79649	MAP7D3	MAP7 domain containing 3 [Source:HGNC Symbol;Acc:HGNC:25742]	-1.05242716855664	6.70614550003406e-05
56993	TOMM22	translocase of outer mitochondrial membrane 22 homolog (yeast) [Source:HGNC Symbol;Acc:HGNC:18002]	-0.725844709068243	6.7605316781377e-05
57727	NCOA5	nuclear receptor coactivator 5 [Source:HGNC Symbol;Acc:HGNC:15909]	-0.797291255259705	6.91066261303779e-05
25926	NOL11	nucleolar protein 11 [Source:HGNC Symbol;Acc:HGNC:24557]	-1.47866601647073	7.08808082026108e-05
10606	PAICS	phosphoribosylaminoimidazole carboxylase, phosphoribosylaminoimidazole succinocarboxamide synthetase [Source:HGNC Symbol;Acc:HGNC:8587]	-1.40440100090102	7.3899632237897e-05
27	ABL2	ABL proto-oncogene 2, non-receptor tyrosine kinase [Source:HGNC Symbol;Acc:HGNC:77]	-1.74254893817253	7.57761401431865e-05
205564	SENP5	SUMO1/sentrin specific peptidase 5 [Source:HGNC Symbol;Acc:HGNC:28407]	-0.701792829580597	7.71114229603626e-05
3312	HSPA8	heat shock 70kDa protein 8 [Source:HGNC Symbol;Acc:HGNC:5241]	-1.77765281539127	7.87931164097976e-05
57630	SH3RF1	SH3 domain containing ring finger 1 [Source:HGNC Symbol;Acc:HGNC:17650]	-1.71907003662216	8.11914683774729e-05
56919	DHX33	DEAH (Asp-Glu-Ala-His) box polypeptide 33 [Source:HGNC Symbol;Acc:HGNC:16718]	-1.04035089803352	8.4472216447553e-05
100507303	SNHG19	small nucleolar RNA host gene 19 (non-protein coding) [Source:HGNC Symbol;Acc:HGNC:49574]	-2.18642119567007	8.62286635277499e-05
115265	DDIT4L	DNA-damage-inducible transcript 4-like [Source:HGNC Symbol;Acc:HGNC:30555]	-2.75625200789585	8.92731035684318e-05
8886	DDX18	DEAD (Asp-Glu-Ala-Asp) box polypeptide 18 [Source:HGNC Symbol;Acc:HGNC:2741]	-1.37108454875532	9.36963089997282e-05
10528	NOP56	NOP56 ribonucleoprotein [Source:HGNC Symbol;Acc:HGNC:15911]	-1.26306093875838	9.38683377285088e-05
23435	TARDBP	TAR DNA binding protein [Source:HGNC Symbol;Acc:HGNC:11571]	-0.949366888601806	9.64977333310004e-05
51318	MRPL35	mitochondrial ribosomal protein L35 [Source:HGNC Symbol;Acc:HGNC:14489]	-1.04344897731328	0.000101516857102957
64432	MRPS25	mitochondrial ribosomal protein S25 [Source:HGNC Symbol;Acc:HGNC:14511]	-0.706284991019553	0.000107625034098679
10165	SLC25A13	solute carrier family 25 (aspartate/glutamate carrier), member 13 [Source:HGNC Symbol;Acc:HGNC:10983]	-1.20435463482154	0.000113924601067657
219927	MRPL21	mitochondrial ribosomal protein L21 [Source:HGNC Symbol;Acc:HGNC:14479]	-0.715251592809915	0.000116673615704954
51649	MRPS23	mitochondrial ribosomal protein S23 [Source:HGNC Symbol;Acc:HGNC:14509]	-0.802102677767707	0.000116833149977365
868	CBLB	Cbl proto-oncogene B, E3 ubiquitin protein ligase [Source:HGNC Symbol;Acc:HGNC:1542]	-1.20487852076049	0.000116833149977365
10197	PSME3	proteasome (prosome, macropain) activator subunit 3 (PA28 gamma; Ki) [Source:HGNC Symbol;Acc:HGNC:9570]	-0.566768594305398	0.000118252273888049
4733	DRG1	developmentally regulated GTP binding protein 1 [Source:HGNC Symbol;Acc:HGNC:3029]	-0.585890706397796	0.000121827693505043
8829	NRP1	neuropilin 1 [Source:HGNC Symbol;Acc:HGNC:8004]	-1.6206299716246	0.000126213879998565
338773	TMEM119	transmembrane protein 119 [Source:HGNC Symbol;Acc:HGNC:27884]	-2.9575868068261	0.000126838649455728
83879	CDCA7	cell division cycle associated 7 [Source:HGNC Symbol;Acc:HGNC:14628]	-4.44395603771814	0.000128765708010607
29074	MRPL18	mitochondrial ribosomal protein L18 [Source:HGNC Symbol;Acc:HGNC:14477]	-0.453211927212519	0.000132053369220151
26515	TIMM10B	translocase of inner mitochondrial membrane 10 homolog B (yeast) [Source:HGNC Symbol;Acc:HGNC:4022]	-1.04067336934151	0.000132053369220151
23670	TMEM2	transmembrane protein 2 [Source:HGNC Symbol;Acc:HGNC:11869]	-1.60690040854617	0.000132053369220151
	MANF	mesencephalic astrocyte-derived neurotrophic factor [Source:HGNC Symbol;Acc:HGNC:15461]	-0.830883846445488	0.000135166748023025
4208	MEF2C	myocyte enhancer factor 2C [Source:HGNC Symbol;Acc:HGNC:6996]	-2.10674690288772	0.000135920507525117
23210	JMJD6	jumonji domain containing 6 [Source:HGNC Symbol;Acc:HGNC:19355]	-1.1545527795779	0.000137542481077604
7462	LAT2	linker for activation of T cells family, member 2 [Source:HGNC Symbol;Acc:HGNC:12749]	-1.47598704344231	0.000137542481077604
55110	MAGOHB	mago-nashi homolog B (Drosophila) [Source:HGNC Symbol;Acc:HGNC:25504]	-1.08949603366161	0.000144322205935438
25909	AHCTF1	AT hook containing transcription factor 1 [Source:HGNC Symbol;Acc:HGNC:24618]	-1.01085718251494	0.000144322205935438
200197	TMEM51-AS1	TMEM51 antisense RNA 1 [Source:HGNC Symbol;Acc:HGNC:26301]	-1.95511233627162	0.000144907499565548
29889	GNL2	guanine nucleotide binding protein-like 2 (nucleolar) [Source:HGNC Symbol;Acc:HGNC:29925]	-0.942257706926654	0.000147521195217
51605	TRMT6	tRNA methyltransferase 6 [Source:HGNC Symbol;Acc:HGNC:20900]	-1.28442238305912	0.000148616716985336
11171	STRAP	serine/threonine kinase receptor associated protein [Source:HGNC Symbol;Acc:HGNC:30796]	-0.710027227383225	0.000152132505720322
55127	HEATR1	HEAT repeat containing 1 [Source:HGNC Symbol;Acc:HGNC:25517]	-1.4371555963027	0.000155512306787001
4799	NFX1	nuclear transcription factor, X-box binding 1 [Source:HGNC Symbol;Acc:HGNC:7803]	-0.966737781466318	0.000160929904443975
9678	PHF14	PHD finger protein 14 [Source:HGNC Symbol;Acc:HGNC:22203]	-0.921910864849749	0.000160929904443975
7090	TLE3	transducin-like enhancer of split 3 [Source:HGNC Symbol;Acc:HGNC:11839]	-2.00535731510691	0.000164493521338163
6574	SLC20A1	solute carrier family 20 (phosphate transporter), member 1 [Source:HGNC Symbol;Acc:HGNC:10946]	-1.96391817287006	0.00017024034710587
8995	TNFSF18	tumor necrosis factor (ligand) superfamily, member 18 [Source:HGNC Symbol;Acc:HGNC:11932]	-5.39547447795617	0.000174911803449978
200734	SPRED2	sprouty-related, EVH1 domain containing 2 [Source:HGNC Symbol;Acc:HGNC:17722]	-1.25846995834309	0.000179468307143215
6950	TCP1	t-complex 1 [Source:HGNC Symbol;Acc:HGNC:11655]	-1.05078270186498	0.000186590608463705
10402	ST3GAL6	ST3 beta-galactoside alpha-2,3-sialyltransferase 6 [Source:HGNC Symbol;Acc:HGNC:18080]	-1.30105556757036	0.000188178076521477
25929	GEMIN5	gem (nuclear organelle) associated protein 5 [Source:HGNC Symbol;Acc:HGNC:20043]	-0.899275383681794	0.000193309429352044
6515	SLC2A3	solute carrier family 2 (facilitated glucose transporter), member 3 [Source:HGNC Symbol;Acc:HGNC:11007]	-2.02634006474258	0.000203063471981337
5631	PRPS1	phosphoribosyl pyrophosphate synthetase 1 [Source:HGNC Symbol;Acc:HGNC:9462]	-0.694802639937305	0.000212875617810036
138311	FAM69B	family with sequence similarity 69, member B [Source:HGNC Symbol;Acc:HGNC:28290]	-1.74019748433544	0.000219577352954894
55270	NUDT15	nudix (nucleoside diphosphate linked moiety X)-type motif 15 [Source:HGNC Symbol;Acc:HGNC:23063]	-1.05837544020487	0.000243427463497367
5018	OXA1L	oxidase (cytochrome c) assembly 1-like [Source:HGNC Symbol;Acc:HGNC:8526]	-0.491418442143862	0.000246773870814485
2107	ETF1	eukaryotic translation termination factor 1 [Source:HGNC Symbol;Acc:HGNC:3477]	-1.11274184425618	0.000250252042497762
83743	GRWD1	glutamate-rich WD repeat containing 1 [Source:HGNC Symbol;Acc:HGNC:21270]	-1.43613274236883	0.000254981714355649
4144	MAT2A	methionine adenosyltransferase II, alpha [Source:HGNC Symbol;Acc:HGNC:6904]	-1.14612690473317	0.000263161160987308
55131	RBM28	RNA binding motif protein 28 [Source:HGNC Symbol;Acc:HGNC:21863]	-0.729722647855829	0.000283539684491698
285855	RPL7L1	ribosomal protein L7-like 1 [Source:HGNC Symbol;Acc:HGNC:21370]	-0.773593271995477	0.000283935659670733
2353	FOS	FBJ murine osteosarcoma viral oncogene homolog [Source:HGNC Symbol;Acc:HGNC:3796]	-4.4382060623563	0.000299414048285306
8013	NR4A3	nuclear receptor subfamily 4, group A, member 3 [Source:HGNC Symbol;Acc:HGNC:7982]	-2.18068187932161	0.000316690971053757
3954	LETM1	leucine zipper-EF-hand containing transmembrane protein 1 [Source:HGNC Symbol;Acc:HGNC:6556]	-0.907114470487165	0.000316690971053757
2521	FUS	FUS RNA binding protein [Source:HGNC Symbol;Acc:HGNC:4010]	-0.777301888334253	0.000316977808589378
6157	RPL27A	ribosomal protein L27a [Source:HGNC Symbol;Acc:HGNC:10329]	-0.52169274957026	0.000317110627129686
9135	RABEP1	rabaptin, RAB GTPase binding effector protein 1 [Source:HGNC Symbol;Acc:HGNC:17677]	-0.938741774175934	0.000323205705366222
51611	DPH5	diphthamide biosynthesis 5 [Source:HGNC Symbol;Acc:HGNC:24270]	-1.13423363801523	0.000326482855786801
22916	NCBP2	nuclear cap binding protein subunit 2, 20kDa [Source:HGNC Symbol;Acc:HGNC:7659]	-0.788446020251458	0.000328666796754896
3608	ILF2	interleukin enhancer binding factor 2 [Source:HGNC Symbol;Acc:HGNC:6037]	-0.63772819154246	0.000330341886667895
5198	PFAS	phosphoribosylformylglycinamidine synthase [Source:HGNC Symbol;Acc:HGNC:8863]	-1.253096476741	0.000335970645554377
7532	YWHAG	tyrosine 3-monooxygenase/tryptophan 5-monooxygenase activation protein, gamma [Source:HGNC Symbol;Acc:HGNC:12852]	-0.960950368404412	0.000339916868529511
23173	METAP1	methionyl aminopeptidase 1 [Source:HGNC Symbol;Acc:HGNC:15789]	-1.01809888290773	0.000351277837280599
10469	TIMM44	translocase of inner mitochondrial membrane 44 homolog (yeast) [Source:HGNC Symbol;Acc:HGNC:17316]	-1.27264808330105	0.000365523948603179
51385	ZNF589	zinc finger protein 589 [Source:HGNC Symbol;Acc:HGNC:16747]	-1.02118351320812	0.000377838742590455
9686	VGLL4	vestigial-like family member 4 [Source:HGNC Symbol;Acc:HGNC:28966]	-0.9739294044271	0.000394123781051061
9391	CIAO1	cytosolic iron-sulfur assembly component 1 [Source:HGNC Symbol;Acc:HGNC:14280]	-0.630865730239046	0.000394123781051061
390	RND3	Rho family GTPase 3 [Source:HGNC Symbol;Acc:HGNC:671]	-3.18096529837751	0.000403954509787449
51287	COA4	cytochrome c oxidase assembly factor 4 homolog (S. cerevisiae) [Source:HGNC Symbol;Acc:HGNC:24604]	-1.29124702298543	0.00041050236213004
57226	LYRM2	LYR motif containing 2 [Source:HGNC Symbol;Acc:HGNC:25229]	-1.15665781646709	0.000416292382449719
30835	CD209	CD209 molecule [Source:HGNC Symbol;Acc:HGNC:1641]	-1.45953399060763	0.000424680481586584
6128	RPL6	ribosomal protein L6 [Source:HGNC Symbol;Acc:HGNC:10362]	-0.727369219881259	0.000431455271388733
644242	LINC00622	long intergenic non-protein coding RNA 622 [Source:HGNC Symbol;Acc:HGNC:44251]	-6.91719241867498	0.000434676588407433
4234	METTL1	methyltransferase like 1 [Source:HGNC Symbol;Acc:HGNC:7030]	-1.10424867107799	0.000450177883794632
54517	PUS7	pseudouridylate synthase 7 (putative) [Source:HGNC Symbol;Acc:HGNC:26033]	-1.1488779788519	0.000453267332953967
1912	PHC2	polyhomeotic homolog 2 (Drosophila) [Source:HGNC Symbol;Acc:HGNC:3183]	-1.22362164156502	0.000453267332953967
6452	SH3BP2	SH3-domain binding protein 2 [Source:HGNC Symbol;Acc:HGNC:10825]	-1.15799287332622	0.00045797084902742
57216	VANGL2	VANGL planar cell polarity protein 2 [Source:HGNC Symbol;Acc:HGNC:15511]	-2.32760783169332	0.000461318321462136
23221	RHOBTB2	Rho-related BTB domain containing 2 [Source:HGNC Symbol;Acc:HGNC:18756]	-1.63828731505087	0.000464008826243015
10678	B3GNT2	UDP-GlcNAc:betaGal beta-1,3-N-acetylglucosaminyltransferase 2 [Source:HGNC Symbol;Acc:HGNC:15629]	-1.48961801295137	0.000465238658789581
5130	PCYT1A	phosphate cytidylyltransferase 1, choline, alpha [Source:HGNC Symbol;Acc:HGNC:8754]	-0.900737748565515	0.000465238658789581
79083	MLPH	melanophilin [Source:HGNC Symbol;Acc:HGNC:29643]	-1.10537734404835	0.000473608850231066
3122	HLA-DRA	major histocompatibility complex, class II, DR alpha [Source:HGNC Symbol;Acc:HGNC:4947]	-1.56382920011706	0.000473608850231066
26057	ANKRD17	ankyrin repeat domain 17 [Source:HGNC Symbol;Acc:HGNC:23575]	-0.667389572950193	0.000483725937728276
80746	TSEN2	TSEN2 tRNA splicing endonuclease subunit [Source:HGNC Symbol;Acc:HGNC:28422]	-1.23581760443324	0.000492241072229292
58477	SRPRB	signal recognition particle receptor, B subunit [Source:HGNC Symbol;Acc:HGNC:24085]	-0.919028378616219	0.000512414775121613
51010	EXOSC3	exosome component 3 [Source:HGNC Symbol;Acc:HGNC:17944]	-0.854254122666085	0.000516367614276236
1845	DUSP3	dual specificity phosphatase 3 [Source:HGNC Symbol;Acc:HGNC:3069]	-0.884298372665067	0.000517543872522126
2162	F13A1	coagulation factor XIII, A1 polypeptide [Source:HGNC Symbol;Acc:HGNC:3531]	-4.28105529766155	0.000522390614117378
644873	LINC01184	long intergenic non-protein coding RNA 1184 [Source:HGNC Symbol;Acc:HGNC:49565]	-0.840665848689734	0.000524552350922078
92483	LDHAL6B	lactate dehydrogenase A-like 6B [Source:HGNC Symbol;Acc:HGNC:21481]	-2.05106274015336	0.000524900383717928
25822	DNAJB5	DnaJ (Hsp40) homolog, subfamily B, member 5 [Source:HGNC Symbol;Acc:HGNC:14887]	-1.45101631119578	0.000571026029757481
23212	RRS1	RRS1 ribosome biogenesis regulator homolog (S. cerevisiae) [Source:HGNC Symbol;Acc:HGNC:17083]	-1.67477741144192	0.000576247033715689
57546	PDP2	pyruvate dehyrogenase phosphatase catalytic subunit 2 [Source:HGNC Symbol;Acc:HGNC:30263]	-1.19971932774284	0.000584298531805449
147804	TPM3P9	tropomyosin 3 pseudogene 9 [Source:HGNC Symbol;Acc:HGNC:44142]	-1.17818611440367	0.000586080962499741
387893	SETD8	SET domain containing (lysine methyltransferase) 8 [Source:HGNC Symbol;Acc:HGNC:29489]	-0.794714022217511	0.000593673338722372
55854	ZC3H15	zinc finger CCCH-type containing 15 [Source:HGNC Symbol;Acc:HGNC:29528]	-1.16542784209828	0.000597073679064451
8805	TRIM24	tripartite motif containing 24 [Source:HGNC Symbol;Acc:HGNC:11812]	-1.1451476085127	0.000605353566708946
23450	SF3B3	splicing factor 3b, subunit 3, 130kDa [Source:HGNC Symbol;Acc:HGNC:10770]	-0.610718937387389	0.000622300526254779
11319	ECD	ecdysoneless homolog (Drosophila) [Source:HGNC Symbol;Acc:HGNC:17029]	-1.1213896099849	0.00063706910173492
2935	GSPT1	G1 to S phase transition 1 [Source:HGNC Symbol;Acc:HGNC:4621]	-0.753327624635662	0.000640811382024633
389898	UBE2N	ubiquitin-conjugating enzyme E2N [Source:HGNC Symbol;Acc:HGNC:12492]	-0.784052092550105	0.000641034763526839
7862	BRPF1	bromodomain and PHD finger containing, 1 [Source:HGNC Symbol;Acc:HGNC:14255]	-1.10913528716877	0.000659317611095072
1959	EGR2	early growth response 2 [Source:HGNC Symbol;Acc:HGNC:3239]	-1.6676917547987	0.000663135636260974
158	ADSL	adenylosuccinate lyase [Source:HGNC Symbol;Acc:HGNC:291]	-0.516469599405689	0.000666221634343712
55628	ZNF407	zinc finger protein 407 [Source:HGNC Symbol;Acc:HGNC:19904]	-0.839295327242522	0.000695206994952861
10875	FGL2	fibrinogen-like 2 [Source:HGNC Symbol;Acc:HGNC:3696]	-1.27788263500406	0.000695909861806842
344558	SH3RF3	SH3 domain containing ring finger 3 [Source:HGNC Symbol;Acc:HGNC:24699]	-2.14778574350633	0.000698947748979102
54778	RNF111	ring finger protein 111 [Source:HGNC Symbol;Acc:HGNC:17384]	-0.850141100496714	0.000702857796707975
5277	PIGA	phosphatidylinositol glycan anchor biosynthesis, class A [Source:HGNC Symbol;Acc:HGNC:8957]	-1.56947927715871	0.000705008533938966
338557	FFAR4	free fatty acid receptor 4 [Source:HGNC Symbol;Acc:HGNC:19061]	-4.0995661974057	0.00070809897898444
6004	RGS16	regulator of G-protein signaling 16 [Source:HGNC Symbol;Acc:HGNC:9997]	-3.64200963162721	0.000719440918925424
7818	DAP3	death associated protein 3 [Source:HGNC Symbol;Acc:HGNC:2673]	-0.64879213555017	0.000723904881820058
6191	RPS4X	ribosomal protein S4, X-linked [Source:HGNC Symbol;Acc:HGNC:10424]	-0.668795993025759	0.000730366962216096
64112	MOAP1	modulator of apoptosis 1 [Source:HGNC Symbol;Acc:HGNC:16658]	-1.10668836741785	0.000737090350943718
1653	DDX1	DEAD (Asp-Glu-Ala-Asp) box helicase 1 [Source:HGNC Symbol;Acc:HGNC:2734]	-1.00261150293793	0.000737297793010023
103689845	LINC01050	long intergenic non-protein coding RNA 1050 [Source:HGNC Symbol;Acc:HGNC:49044]	-3.5325601350243	0.000745019797653034
55299	BRIX1	BRX1, biogenesis of ribosomes, homolog (S. cerevisiae) [Source:HGNC Symbol;Acc:HGNC:24170]	-1.83522576994685	0.000760830893504388
5876	RABGGTB	Rab geranylgeranyltransferase, beta subunit [Source:HGNC Symbol;Acc:HGNC:9796]	-1.13105002242776	0.000760997448072462
3329	HSPD1	heat shock 60kDa protein 1 (chaperonin) [Source:HGNC Symbol;Acc:HGNC:5261]	-1.21136184939999	0.000762719924560126
55466	DNAJA4	DnaJ (Hsp40) homolog, subfamily A, member 4 [Source:HGNC Symbol;Acc:HGNC:14885]	-0.70637700176524	0.000771572282136193
26135	SERBP1	SERPINE1 mRNA binding protein 1 [Source:HGNC Symbol;Acc:HGNC:17860]	-0.832681011530998	0.000774765242285503
1933	EEF1B2	eukaryotic translation elongation factor 1 beta 2 [Source:HGNC Symbol;Acc:HGNC:3208]	-1.06744608486036	0.000785907545836211
284021	MILR1	mast cell immunoglobulin-like receptor 1 [Source:HGNC Symbol;Acc:HGNC:27570]	-0.897222216942552	0.000796148239187388
6144	RPL21	ribosomal protein L21 [Source:HGNC Symbol;Acc:HGNC:10313]	-1.38887796758079	0.000818439379927754
338382	RAB7B	RAB7B, member RAS oncogene family [Source:HGNC Symbol;Acc:HGNC:30513]	-1.49231639669774	0.000832176435321126
84881	RPUSD4	RNA pseudouridylate synthase domain containing 4 [Source:HGNC Symbol;Acc:HGNC:25898]	-0.715462821670392	0.000838479296091461
10451	VAV3	vav 3 guanine nucleotide exchange factor [Source:HGNC Symbol;Acc:HGNC:12659]	-1.81392241406059	0.000838479296091461
54955	C1orf109	chromosome 1 open reading frame 109 [Source:HGNC Symbol;Acc:HGNC:26039]	-0.799532067605785	0.000840977077226042
23016	EXOSC7	exosome component 7 [Source:HGNC Symbol;Acc:HGNC:28112]	-0.581363253651161	0.00084721044967817
5360	PLTP	phospholipid transfer protein [Source:HGNC Symbol;Acc:HGNC:9093]	-1.96205503716045	0.000847826055225982
2193	FARSA	phenylalanyl-tRNA synthetase, alpha subunit [Source:HGNC Symbol;Acc:HGNC:3592]	-1.31485281987148	0.000866617891867681
25917	THUMPD3	THUMP domain containing 3 [Source:HGNC Symbol;Acc:HGNC:24493]	-0.983385609264138	0.000886714259650003
6374	CXCL5	chemokine (C-X-C motif) ligand 5 [Source:HGNC Symbol;Acc:HGNC:10642]	-3.36979300296456	0.000899652368191451
5329	PLAUR	plasminogen activator, urokinase receptor [Source:HGNC Symbol;Acc:HGNC:9053]	-1.25814558048433	0.0009133816447441
28954	REM1	RAS (RAD and GEM)-like GTP-binding 1 [Source:HGNC Symbol;Acc:HGNC:15922]	-6.12592655851065	0.000917306982912115
1906	EDN1	endothelin 1 [Source:HGNC Symbol;Acc:HGNC:3176]	-2.77208713628536	0.000923134061129268
1234	CCR5	chemokine (C-C motif) receptor 5 (gene/pseudogene) [Source:HGNC Symbol;Acc:HGNC:1606]	-1.22824368805851	0.0009258050975257
64866	CDCP1	CUB domain containing protein 1 [Source:HGNC Symbol;Acc:HGNC:24357]	-0.847526956361574	0.000976170700883686
6635	SNRPE	small nuclear ribonucleoprotein polypeptide E [Source:HGNC Symbol;Acc:HGNC:11161]	-0.578711388109364	0.00102364024166901
55661	DDX27	DEAD (Asp-Glu-Ala-Asp) box polypeptide 27 [Source:HGNC Symbol;Acc:HGNC:15837]	-0.674325707592606	0.00102375042479372
3419	IDH3A	isocitrate dehydrogenase 3 (NAD+) alpha [Source:HGNC Symbol;Acc:HGNC:5384]	-0.91061832201617	0.00102880912863851
6838	SURF6	surfeit 6 [Source:HGNC Symbol;Acc:HGNC:11478]	-1.54015416700193	0.00104174597707042
9353	SLIT2	slit homolog 2 (Drosophila) [Source:HGNC Symbol;Acc:HGNC:11086]	-2.86049469346117	0.00105258215796017
93183	PIGM	phosphatidylinositol glycan anchor biosynthesis, class M [Source:HGNC Symbol;Acc:HGNC:18858]	-1.11207983172364	0.00105545339030583
115207	KCTD12	potassium channel tetramerization domain containing 12 [Source:HGNC Symbol;Acc:HGNC:14678]	-1.40306201483931	0.00105996586402532
1164	CKS2	CDC28 protein kinase regulatory subunit 2 [Source:HGNC Symbol;Acc:HGNC:2000]	-1.05343998140989	0.00108032751358293
9645	MICAL2	microtubule associated monooxygenase, calponin and LIM domain containing 2 [Source:HGNC Symbol;Acc:HGNC:24693]	-1.4060498173563	0.00109388134178335
28987	NOB1	NIN1/RPN12 binding protein 1 homolog (S. cerevisiae) [Source:HGNC Symbol;Acc:HGNC:29540]	-1.37795728969356	0.00109457514766565
57001	ACN9	ACN9 homolog (S. cerevisiae) [Source:HGNC Symbol;Acc:HGNC:21752]	-1.03377051484929	0.0011043117387746
6233	RPS27A	ribosomal protein S27a [Source:HGNC Symbol;Acc:HGNC:10417]	-0.681462867394586	0.00110446050812989
80183	KIAA0226L	KIAA0226-like [Source:HGNC Symbol;Acc:HGNC:20420]	-2.19253561108883	0.00111512998789898
284467	FAM19A3	family with sequence similarity 19 (chemokine (C-C motif)-like), member A3 [Source:HGNC Symbol;Acc:HGNC:21590]	-3.03941050921684	0.00113299789266997
79811	SLTM	SAFB-like, transcription modulator [Source:HGNC Symbol;Acc:HGNC:20709]	-0.715447430093016	0.00113482397693902
51367	POP5	processing of precursor 5, ribonuclease P/MRP subunit (S. cerevisiae) [Source:HGNC Symbol;Acc:HGNC:17689]	-0.724838105808255	0.00113482397693902
9847	C2CD5	C2 calcium-dependent domain containing 5 [Source:HGNC Symbol;Acc:HGNC:29062]	-1.46803096125585	0.00113658474553616
4666	NACA	nascent polypeptide-associated complex alpha subunit [Source:HGNC Symbol;Acc:HGNC:7629]	-0.526479258251811	0.00114534087689295
10799	RPP40	ribonuclease P/MRP 40kDa subunit [Source:HGNC Symbol;Acc:HGNC:20992]	-1.14037716346182	0.0011574176850561
90249	UNC5A	unc-5 homolog A (C. elegans) [Source:HGNC Symbol;Acc:HGNC:12567]	-2.01823961316033	0.00115964712382232
55922	NKRF	NFKB repressing factor [Source:HGNC Symbol;Acc:HGNC:19374]	-1.03035265874865	0.00120197885802244
100507032	TMCC1-AS1	TMCC1 antisense RNA 1 (head to head) [Source:HGNC Symbol;Acc:HGNC:49060]	-1.70545516462287	0.00120295172475318
283932	FBXL19-AS1	FBXL19 antisense RNA 1 (head to head) [Source:HGNC Symbol;Acc:HGNC:27557]	-0.950640049662116	0.0012071572281185
147007	TMEM199	transmembrane protein 199 [Source:HGNC Symbol;Acc:HGNC:18085]	-0.583624605319917	0.00121000698668634
1794	DOCK2	dedicator of cytokinesis 2 [Source:HGNC Symbol;Acc:HGNC:2988]	-0.636703328830567	0.00121000698668634
9675	TTI1	TELO2 interacting protein 1 [Source:HGNC Symbol;Acc:HGNC:29029]	-0.683727818739996	0.00122774251520048
7584	ZNF35	zinc finger protein 35 [Source:HGNC Symbol;Acc:HGNC:13099]	-0.75972504868051	0.00123331255472006
57178	ZMIZ1	zinc finger, MIZ-type containing 1 [Source:HGNC Symbol;Acc:HGNC:16493]	-1.01419736159851	0.00123515688383714
65059	RAPH1	Ras association (RalGDS/AF-6) and pleckstrin homology domains 1 [Source:HGNC Symbol;Acc:HGNC:14436]	-1.91881611563352	0.00124280183749693
57556	SEMA6A	sema domain, transmembrane domain (TM), and cytoplasmic domain, (semaphorin) 6A [Source:HGNC Symbol;Acc:HGNC:10738]	-1.21298976621793	0.00124592437294954
64801	ARV1	ARV1 homolog (S. cerevisiae) [Source:HGNC Symbol;Acc:HGNC:29561]	-1.20931009197283	0.00124780093179053
2669	GEM	GTP binding protein overexpressed in skeletal muscle [Source:HGNC Symbol;Acc:HGNC:4234]	-2.98418470630962	0.00125858963421496
402055	SRRD	SRR1 domain containing [Source:HGNC Symbol;Acc:HGNC:33910]	-0.655394100101622	0.00125858963421496
8891	EIF2B3	eukaryotic translation initiation factor 2B, subunit 3 gamma, 58kDa [Source:HGNC Symbol;Acc:HGNC:3259]	-0.886177205527285	0.0012683388674024
23283	CSTF2T	cleavage stimulation factor, 3' pre-RNA, subunit 2, 64kDa, tau variant [Source:HGNC Symbol;Acc:HGNC:17086]	-0.854846054979538	0.0012683388674024
10533	ATG7	autophagy related 7 [Source:HGNC Symbol;Acc:HGNC:16935]	-0.659638003538134	0.00127629827848452
83877	TM2D2	TM2 domain containing 2 [Source:HGNC Symbol;Acc:HGNC:24127]	-0.506524723471563	0.00127629827848452
8662	EIF3B	eukaryotic translation initiation factor 3, subunit B [Source:HGNC Symbol;Acc:HGNC:3280]	-0.891533534531115	0.0012970202886386
5997	RGS2	regulator of G-protein signaling 2 [Source:HGNC Symbol;Acc:HGNC:9998]	-1.59949135545662	0.00133195886090071
3326	HSP90AB1	heat shock protein 90kDa alpha (cytosolic), class B member 1 [Source:HGNC Symbol;Acc:HGNC:5258]	-0.867733948310641	0.00134937412771588
389677	RBM12B	RNA binding motif protein 12B [Source:HGNC Symbol;Acc:HGNC:32310]	-0.975669365213265	0.00135487699088842
51134	CEP83	centrosomal protein 83kDa [Source:HGNC Symbol;Acc:HGNC:17966]	-1.67766641935127	0.00136058023026098
55039	TRMT12	tRNA methyltransferase 12 homolog (S. cerevisiae) [Source:HGNC Symbol;Acc:HGNC:26091]	-1.09180594167673	0.00137972596338586
65008	MRPL1	mitochondrial ribosomal protein L1 [Source:HGNC Symbol;Acc:HGNC:14275]	-1.11642425893653	0.00138432134456894
23276	KLHL18	kelch-like family member 18 [Source:HGNC Symbol;Acc:HGNC:29120]	-0.822095753165225	0.00140803552059272
25819	CCRN4L	CCR4 carbon catabolite repression 4-like (S. cerevisiae) [Source:HGNC Symbol;Acc:HGNC:14254]	-1.48004890784852	0.00141031499226586
80381	CD276	CD276 molecule [Source:HGNC Symbol;Acc:HGNC:19137]	-1.38387487585409	0.00141099529379278
9128	PRPF4	pre-mRNA processing factor 4 [Source:HGNC Symbol;Acc:HGNC:17349]	-0.774480018891906	0.00147082284295503
204	AK2	adenylate kinase 2 [Source:HGNC Symbol;Acc:HGNC:362]	-0.781993615443532	0.00149627704337054
5814	PURB	purine-rich element binding protein B [Source:HGNC Symbol;Acc:HGNC:9702]	-0.926752514632798	0.00149665774015628
92154	MTSS1L	metastasis suppressor 1-like [Source:HGNC Symbol;Acc:HGNC:25094]	-1.28821853333055	0.0014991485452133
11222	MRPL3	mitochondrial ribosomal protein L3 [Source:HGNC Symbol;Acc:HGNC:10379]	-0.952841614140915	0.00150716299361529
326342	EMR4P	egf-like module containing, mucin-like, hormone receptor-like 4 pseudogene [Source:HGNC Symbol;Acc:HGNC:19240]	-1.34647004725632	0.00150932303845752
643837	LINC01128	long intergenic non-protein coding RNA 1128 [Source:HGNC Symbol;Acc:HGNC:49377]	-0.93186718567938	0.00151116253940526
11091	WDR5	WD repeat domain 5 [Source:HGNC Symbol;Acc:HGNC:12757]	-0.978346069548778	0.00151302835081163
57602	USP36	ubiquitin specific peptidase 36 [Source:HGNC Symbol;Acc:HGNC:20062]	-1.07694332356328	0.00154594446175598
79693	YRDC	yrdC N(6)-threonylcarbamoyltransferase domain containing [Source:HGNC Symbol;Acc:HGNC:28905]	-1.4433453563251	0.00155033273934226
115761	ARL11	ADP-ribosylation factor-like 11 [Source:HGNC Symbol;Acc:HGNC:24046]	-0.764419671769371	0.00157324647354757
169044	COL22A1	collagen, type XXII, alpha 1 [Source:HGNC Symbol;Acc:HGNC:22989]	-2.61134464961591	0.00158024796233292
90853	SPOCD1	SPOC domain containing 1 [Source:HGNC Symbol;Acc:HGNC:26338]	-1.60666907371749	0.00163046776955333
93323	HAUS8	HAUS augmin-like complex, subunit 8 [Source:HGNC Symbol;Acc:HGNC:30532]	-0.714373883066604	0.00170144546905772
79017	GGCT	gamma-glutamylcyclotransferase [Source:HGNC Symbol;Acc:HGNC:21705]	-0.794443570967639	0.001704909147121
79101	TAF1D	TATA box binding protein (TBP)-associated factor, RNA polymerase I, D, 41kDa [Source:HGNC Symbol;Acc:HGNC:28759]	-1.35023623015626	0.00170922780891501
10827	FAM114A2	family with sequence similarity 114, member A2 [Source:HGNC Symbol;Acc:HGNC:1333]	-0.894691281534466	0.00172603713106742
23507	LRRC8B	leucine rich repeat containing 8 family, member B [Source:HGNC Symbol;Acc:HGNC:30692]	-1.26408750551142	0.00173951187313718
84285	EIF1AD	eukaryotic translation initiation factor 1A domain containing [Source:HGNC Symbol;Acc:HGNC:28147]	-0.565472391522529	0.00173951187313718
55341	LSG1	large 60S subunit nuclear export GTPase 1 [Source:HGNC Symbol;Acc:HGNC:25652]	-0.882975326955897	0.00174247525867988
79047	KCTD15	potassium channel tetramerization domain containing 15 [Source:HGNC Symbol;Acc:HGNC:23297]	-1.96279974963195	0.00179962605470595
51154	MRTO4	mRNA turnover 4 homolog (S. cerevisiae) [Source:HGNC Symbol;Acc:HGNC:18477]	-1.03413052405479	0.00180372042556332
2091	FBL	fibrillarin [Source:HGNC Symbol;Acc:HGNC:3599]	-1.19268643248704	0.00180379581529487
8893	EIF2B5	eukaryotic translation initiation factor 2B, subunit 5 epsilon, 82kDa [Source:HGNC Symbol;Acc:HGNC:3261]	-0.641444291350898	0.00182528084600818
2153	F5	coagulation factor V (proaccelerin, labile factor) [Source:HGNC Symbol;Acc:HGNC:3542]	-3.24078721745255	0.00182528084600818
163154	PRR22	proline rich 22 [Source:HGNC Symbol;Acc:HGNC:28354]	-1.82521148117025	0.0018322790238577
4739	NEDD9	neural precursor cell expressed, developmentally down-regulated 9 [Source:HGNC Symbol;Acc:HGNC:7733]	-3.23535747119573	0.0018322790238577
126298	IRGQ	immunity-related GTPase family, Q [Source:HGNC Symbol;Acc:HGNC:24868]	-1.05216921746486	0.0018338858990997
57121	LPAR5	lysophosphatidic acid receptor 5 [Source:HGNC Symbol;Acc:HGNC:13307]	-2.17491834657476	0.00188257120573858
57510	XPO5	exportin 5 [Source:HGNC Symbol;Acc:HGNC:17675]	-0.505762062018792	0.00188352879048407
2618	GART	phosphoribosylglycinamide formyltransferase, phosphoribosylglycinamide synthetase, phosphoribosylaminoimidazole synthetase [Source:HGNC Symbol;Acc:HGNC:4163]	-0.825761470082173	0.00192482722711545
79084	WDR77	WD repeat domain 77 [Source:HGNC Symbol;Acc:HGNC:29652]	-0.982095030903314	0.00192888101607876
387103	CENPW	centromere protein W [Source:HGNC Symbol;Acc:HGNC:21488]	-1.05579894131034	0.00194556272881955
10061	ABCF2	ATP-binding cassette, sub-family F (GCN20), member 2 [Source:HGNC Symbol;Acc:HGNC:71]	-0.762197050541798	0.00194900166781487
51334	PRR16	proline rich 16 [Source:HGNC Symbol;Acc:HGNC:29654]	-3.04659437445109	0.00195836152034688
6432	SRSF7	serine/arginine-rich splicing factor 7 [Source:HGNC Symbol;Acc:HGNC:10789]	-0.878215277994298	0.00195865150910724
79612	NAA16	N(alpha)-acetyltransferase 16, NatA auxiliary subunit [Source:HGNC Symbol;Acc:HGNC:26164]	-1.22480546280462	0.00197041576096519
1880	GPR183	G protein-coupled receptor 183 [Source:HGNC Symbol;Acc:HGNC:3128]	-1.89158785389018	0.0019713465845808
51118	UTP11L	UTP11-like, U3 small nucleolar ribonucleoprotein (yeast) [Source:HGNC Symbol;Acc:HGNC:24329]	-1.31140477919442	0.0019713465845808
29960	FTSJ2	FtsJ RNA methyltransferase homolog 2 (E. coli) [Source:HGNC Symbol;Acc:HGNC:16352]	-0.502207340810825	0.0019877135743006
27123	DKK2	dickkopf WNT signaling pathway inhibitor 2 [Source:HGNC Symbol;Acc:HGNC:2892]	-3.18089968909922	0.0019877135743006
10302	SNAPC5	small nuclear RNA activating complex, polypeptide 5, 19kDa [Source:HGNC Symbol;Acc:HGNC:15484]	-0.617653898212085	0.00202634759286337
4094	MAF	v-maf avian musculoaponeurotic fibrosarcoma oncogene homolog [Source:HGNC Symbol;Acc:HGNC:6776]	-1.8604737201136	0.0020518438057601
160365	CLECL1	C-type lectin-like 1 [Source:HGNC Symbol;Acc:HGNC:24462]	-1.18293230966592	0.0020518438057601
5202	PFDN2	prefoldin subunit 2 [Source:HGNC Symbol;Acc:HGNC:8867]	-1.00945143795602	0.0020518438057601
64581	CLEC7A	C-type lectin domain family 7, member A [Source:HGNC Symbol;Acc:HGNC:14558]	-1.29293036774458	0.00206498677758041
84259	DCUN1D5	DCN1, defective in cullin neddylation 1, domain containing 5 [Source:HGNC Symbol;Acc:HGNC:28409]	-0.834732385082439	0.00207470905666269
55164	SHQ1	SHQ1, H/ACA ribonucleoprotein assembly factor [Source:HGNC Symbol;Acc:HGNC:25543]	-0.914272146054566	0.00207470905666269
10849	CD3EAP	CD3e molecule, epsilon associated protein [Source:HGNC Symbol;Acc:HGNC:24219]	-1.09012304584504	0.0020774016143705
8568	RRP1	ribosomal RNA processing 1 [Source:HGNC Symbol;Acc:HGNC:18785]	-1.13378173332079	0.00212717749547831
6207	RPS13	ribosomal protein S13 [Source:HGNC Symbol;Acc:HGNC:10386]	-0.663896681455508	0.00213310877166208
64116	SLC39A8	solute carrier family 39 (zinc transporter), member 8 [Source:HGNC Symbol;Acc:HGNC:20862]	-1.70853204916894	0.00213518774064012
101929876	RPS26	ribosomal protein S26 [Source:HGNC Symbol;Acc:HGNC:10414]	-1.04455264033463	0.00215117429132111
199	AIF1	allograft inflammatory factor 1 [Source:HGNC Symbol;Acc:HGNC:352]	-1.077751008561	0.00217226956334474
3336	HSPE1	heat shock 10kDa protein 1 [Source:HGNC Symbol;Acc:HGNC:5269]	-1.14090660532252	0.00220396491306817
9538	EI24	etoposide induced 2.4 [Source:HGNC Symbol;Acc:HGNC:13276]	-0.631889295720402	0.00223386052616377
2204	FCAR	Fc fragment of IgA, receptor for [Source:HGNC Symbol;Acc:HGNC:3608]	-2.53296332598773	0.00227410276115087
9560	CCL4L1	chemokine (C-C motif) ligand 4-like 1 [Source:HGNC Symbol;Acc:HGNC:10631]	-3.56804546926415	0.00231015160165402
23076	RRP1B	ribosomal RNA processing 1B [Source:HGNC Symbol;Acc:HGNC:23818]	-0.935820520513184	0.00232493986163162
8569	MKNK1	MAP kinase interacting serine/threonine kinase 1 [Source:HGNC Symbol;Acc:HGNC:7110]	-0.942329523517441	0.00233379850804842
101060521	POLR3E	polymerase (RNA) III (DNA directed) polypeptide E (80kD) [Source:HGNC Symbol;Acc:HGNC:30347]	-0.980945498654558	0.0023486023963775
84233	TMEM126A	transmembrane protein 126A [Source:HGNC Symbol;Acc:HGNC:25382]	-0.907277419876281	0.00241252233157933
80745	THUMPD2	THUMP domain containing 2 [Source:HGNC Symbol;Acc:HGNC:14890]	-1.05759870912095	0.00241620133500128
6230	RPS25	ribosomal protein S25 [Source:HGNC Symbol;Acc:HGNC:10413]	-0.69610885586245	0.0024223264754276
55705	IPO9	importin 9 [Source:HGNC Symbol;Acc:HGNC:19425]	-0.428989616507748	0.002434311778764
10800	CYSLTR1	cysteinyl leukotriene receptor 1 [Source:HGNC Symbol;Acc:HGNC:17451]	-1.51271933272421	0.0024443270673226
9462	RASAL2	RAS protein activator like 2 [Source:HGNC Symbol;Acc:HGNC:9874]	-1.45895339556109	0.00245464047902291
27309	ZNF330	zinc finger protein 330 [Source:HGNC Symbol;Acc:HGNC:15462]	-0.937787467675732	0.00245740504978946
134430	WDR36	WD repeat domain 36 [Source:HGNC Symbol;Acc:HGNC:30696]	-1.00238061968493	0.00245845707269411
117246	FTSJ3	FtsJ homolog 3 (E. coli) [Source:HGNC Symbol;Acc:HGNC:17136]	-0.813010291538344	0.00247002863715579
6369	CCL24	chemokine (C-C motif) ligand 24 [Source:HGNC Symbol;Acc:HGNC:10623]	-2.07289718449335	0.00247002863715579
23203	PMPCA	peptidase (mitochondrial processing) alpha [Source:HGNC Symbol;Acc:HGNC:18667]	-0.888266974404585	0.00248841659175979
6194	RPS6	ribosomal protein S6 [Source:HGNC Symbol;Acc:HGNC:10429]	-0.945229420452275	0.00248841659175979
200916	RPL22L1	ribosomal protein L22-like 1 [Source:HGNC Symbol;Acc:HGNC:27610]	-1.66303050152667	0.00251901034335508
8930	MBD4	methyl-CpG binding domain protein 4 [Source:HGNC Symbol;Acc:HGNC:6919]	-1.2242563774351	0.00253828910392569
22993	HMGXB3	HMG box domain containing 3 [Source:HGNC Symbol;Acc:HGNC:28982]	-0.643259841311334	0.00257164252477472
170371	C10orf128	chromosome 10 open reading frame 128 [Source:HGNC Symbol;Acc:HGNC:27274]	-1.35508550003217	0.00265263237166058
7675	ZNF121	zinc finger protein 121 [Source:HGNC Symbol;Acc:HGNC:12904]	-1.46992204836776	0.00266568779974767
84844	PHF5A	PHD finger protein 5A [Source:HGNC Symbol;Acc:HGNC:18000]	-0.651395183177526	0.0026691771932082
27037	TRMT2A	tRNA methyltransferase 2 homolog A (S. cerevisiae) [Source:HGNC Symbol;Acc:HGNC:24974]	-1.18800648017329	0.00269863396415389
9087	TMSB4Y	thymosin beta 4, Y-linked [Source:HGNC Symbol;Acc:HGNC:11882]	-1.88995187660688	0.00272345715226573
121599	SPIC	Spi-C transcription factor (Spi-1/PU.1 related) [Source:HGNC Symbol;Acc:HGNC:29549]	-5.1943894242893	0.00278337766429614
23404	EXOSC2	exosome component 2 [Source:HGNC Symbol;Acc:HGNC:17097]	-1.18858307572593	0.00278337766429614
80179	MYO19	myosin XIX [Source:HGNC Symbol;Acc:HGNC:26234]	-0.587977720295869	0.00278522486538881
494143	CHAC2	ChaC, cation transport regulator homolog 2 (E. coli) [Source:HGNC Symbol;Acc:HGNC:32363]	-1.21469220067917	0.00280113977419522
81831	NETO2	neuropilin (NRP) and tolloid (TLL)-like 2 [Source:HGNC Symbol;Acc:HGNC:14644]	-1.14846080732388	0.00282281212960293
23481	PES1	pescadillo ribosomal biogenesis factor 1 [Source:HGNC Symbol;Acc:HGNC:8848]	-0.983793015525833	0.00282281212960293
57820	CCNB1IP1	cyclin B1 interacting protein 1, E3 ubiquitin protein ligase [Source:HGNC Symbol;Acc:HGNC:19437]	-0.857782617459725	0.002874582188999
5597	MAPK6	mitogen-activated protein kinase 6 [Source:HGNC Symbol;Acc:HGNC:6879]	-1.25643434367873	0.00289328849688789
51022	GLRX2	glutaredoxin 2 [Source:HGNC Symbol;Acc:HGNC:16065]	-0.927085341686955	0.00294732268800231
6351	CCL4	chemokine (C-C motif) ligand 4 [Source:HGNC Symbol;Acc:HGNC:10630]	-3.0256306904729	0.00295224563937963
6170	RPL39	ribosomal protein L39 [Source:HGNC Symbol;Acc:HGNC:10350]	-0.848152189401726	0.00295984607571701
9319	TRIP13	thyroid hormone receptor interactor 13 [Source:HGNC Symbol;Acc:HGNC:12307]	-2.98486791646526	0.00298747462735712
51654	CDK5RAP1	CDK5 regulatory subunit associated protein 1 [Source:HGNC Symbol;Acc:HGNC:15880]	-0.580743027828455	0.00298747462735712
1438	CSF2RA	colony stimulating factor 2 receptor, alpha, low-affinity (granulocyte-macrophage) [Source:HGNC Symbol;Acc:HGNC:2435]	-2.41706618434526	0.00301623645082237
347862	PDDC1	Parkinson disease 7 domain containing 1 [Source:HGNC Symbol;Acc:HGNC:26616]	-0.933077834304048	0.00306592559010893
101926921	DAB2	Dab, mitogen-responsive phosphoprotein, homolog 2 (Drosophila) [Source:HGNC Symbol;Acc:HGNC:2662]	-1.99808237867092	0.0030921295664548
9255	AIMP1	aminoacyl tRNA synthetase complex-interacting multifunctional protein 1 [Source:HGNC Symbol;Acc:HGNC:10648]	-1.01255038426055	0.0031360490916042
79899	PRR5L	proline rich 5 like [Source:HGNC Symbol;Acc:HGNC:25878]	-2.33962992961658	0.00315536127315893
23552	CDK20	cyclin-dependent kinase 20 [Source:HGNC Symbol;Acc:HGNC:21420]	-1.56237474395043	0.00315536127315893
9244	CRLF1	cytokine receptor-like factor 1 [Source:HGNC Symbol;Acc:HGNC:2364]	-1.78818660318863	0.00315613207604147
9804	TOMM20	translocase of outer mitochondrial membrane 20 homolog (yeast) [Source:HGNC Symbol;Acc:HGNC:20947]	-0.763289046209608	0.0031616093458834
90861	HN1L	hematological and neurological expressed 1-like [Source:HGNC Symbol;Acc:HGNC:14137]	-0.749172190734933	0.00316791045550793
23046	KIF21B	kinesin family member 21B [Source:HGNC Symbol;Acc:HGNC:29442]	-1.44776597578968	0.00319029399545058
6372	CXCL6	chemokine (C-X-C motif) ligand 6 [Source:HGNC Symbol;Acc:HGNC:10643]	-3.86511629370176	0.00322116416341064
23560	GTPBP4	GTP binding protein 4 [Source:HGNC Symbol;Acc:HGNC:21535]	-1.06602313933565	0.00325065042477169
26175	TMEM251	transmembrane protein 251 [Source:HGNC Symbol;Acc:HGNC:20218]	-1.24807754985821	0.00330899283137539
79833	GEMIN6	gem (nuclear organelle) associated protein 6 [Source:HGNC Symbol;Acc:HGNC:20044]	-0.950444176220546	0.00332576767092208
100506428	CBR3-AS1	CBR3 antisense RNA 1 [Source:HGNC Symbol;Acc:HGNC:43664]	-1.4160639803555	0.00334194393358465
27316	RBMX	RNA binding motif protein, X-linked [Source:HGNC Symbol;Acc:HGNC:9910]	-0.780321728578596	0.00335469814117859
90627	STARD13	StAR-related lipid transfer (START) domain containing 13 [Source:HGNC Symbol;Acc:HGNC:19164]	-1.55691223328692	0.00336021191557075
9472	AKAP6	A kinase (PRKA) anchor protein 6 [Source:HGNC Symbol;Acc:HGNC:376]	-2.74442792835711	0.00341106608026895
1021	CDK6	cyclin-dependent kinase 6 [Source:HGNC Symbol;Acc:HGNC:1777]	-2.15688195392539	0.00343194754688821
55238	SLC38A7	solute carrier family 38, member 7 [Source:HGNC Symbol;Acc:HGNC:25582]	-0.764526172193332	0.0034512844771156
	PDLIM1P4	PDZ and LIM domain 1 pseudogene 4 [Source:HGNC Symbol;Acc:HGNC:48947]	-2.18237028593526	0.00346395199916769
1525	CXADR	coxsackie virus and adenovirus receptor [Source:HGNC Symbol;Acc:HGNC:2559]	-1.5845368291888	0.00348671973451935
84520	C14orf142	chromosome 14 open reading frame 142 [Source:HGNC Symbol;Acc:HGNC:20356]	-0.781409622148378	0.00356153748998288
54984	PINX1	PIN2/TERF1 interacting, telomerase inhibitor 1 [Source:HGNC Symbol;Acc:HGNC:30046]	-0.799946953409777	0.00359739896129022
30836	DNTTIP2	deoxynucleotidyltransferase, terminal, interacting protein 2 [Source:HGNC Symbol;Acc:HGNC:24013]	-0.962063113636546	0.00359739896129022
26151	NAT9	N-acetyltransferase 9 (GCN5-related, putative) [Source:HGNC Symbol;Acc:HGNC:23133]	-1.03856793951532	0.00362282195436083
91687	CENPL	centromere protein L [Source:HGNC Symbol;Acc:HGNC:17879]	-0.848498154102402	0.00367668340337615
8655	DYNLL1	dynein, light chain, LC8-type 1 [Source:HGNC Symbol;Acc:HGNC:15476]	-0.778082589668585	0.00368985721672349
26039	SS18L1	synovial sarcoma translocation gene on chromosome 18-like 1 [Source:HGNC Symbol;Acc:HGNC:15592]	-0.889411363146135	0.00372175587306204
22979	EFR3B	EFR3 homolog B (S. cerevisiae) [Source:HGNC Symbol;Acc:HGNC:29155]	-1.87065381986691	0.00376587484591197
51085	MLXIPL	MLX interacting protein-like [Source:HGNC Symbol;Acc:HGNC:12744]	-1.52741508488482	0.00384170780021341
3575	IL7R	interleukin 7 receptor [Source:HGNC Symbol;Acc:HGNC:6024]	-2.57758269175936	0.00385166305921001
55319	TMA16	translation machinery associated 16 homolog (S. cerevisiae) [Source:HGNC Symbol;Acc:HGNC:25638]	-0.964499182524891	0.00392063360527968
6884	TAF13	TAF13 RNA polymerase II, TATA box binding protein (TBP)-associated factor, 18kDa [Source:HGNC Symbol;Acc:HGNC:11546]	-1.2261700014321	0.00399316613396514
5937	RBMS1	RNA binding motif, single stranded interacting protein 1 [Source:HGNC Symbol;Acc:HGNC:9907]	-1.25848011426708	0.00409292626402319
84842	HPDL	4-hydroxyphenylpyruvate dioxygenase-like [Source:HGNC Symbol;Acc:HGNC:28242]	-3.74386498833122	0.00421475054470238
133308	SLC9B2	solute carrier family 9, subfamily B (NHA2, cation proton antiporter 2), member 2 [Source:HGNC Symbol;Acc:HGNC:25143]	-1.27710624922043	0.00424260331065465
200933	FBXO45	F-box protein 45 [Source:HGNC Symbol;Acc:HGNC:29148]	-1.10545135725569	0.00424392293559225
92906	HNRNPLL	heterogeneous nuclear ribonucleoprotein L-like [Source:HGNC Symbol;Acc:HGNC:25127]	-0.89508051283366	0.00426989758707444
25896	INTS7	integrator complex subunit 7 [Source:HGNC Symbol;Acc:HGNC:24484]	-0.922339094105627	0.00426989758707444
64859	NABP1	nucleic acid binding protein 1 [Source:HGNC Symbol;Acc:HGNC:26232]	-1.41573304235381	0.0043012226004265
100506392	SLC16A1-AS1	SLC16A1 antisense RNA 1 [Source:HGNC Symbol;Acc:HGNC:49445]	-1.04570768215812	0.0043544863829692
440145	MZT1	mitotic spindle organizing protein 1 [Source:HGNC Symbol;Acc:HGNC:33830]	-0.903624057462165	0.00435628442361905
27339	PRPF19	pre-mRNA processing factor 19 [Source:HGNC Symbol;Acc:HGNC:17896]	-0.713986284360844	0.00436054877690067
7273	TTN	titin [Source:HGNC Symbol;Acc:HGNC:12403]	-1.18912113301819	0.00436370145636287
51726	DNAJB11	DnaJ (Hsp40) homolog, subfamily B, member 11 [Source:HGNC Symbol;Acc:HGNC:14889]	-0.533741203825273	0.00438697388788993
55180	LINS	lines homolog (Drosophila) [Source:HGNC Symbol;Acc:HGNC:30922]	-1.17059272663078	0.00444481493560881
127253	TYW3	tRNA-yW synthesizing protein 3 homolog (S. cerevisiae) [Source:HGNC Symbol;Acc:HGNC:24757]	-1.06678978183671	0.0044579937398978
116461	TSEN15	TSEN15 tRNA splicing endonuclease subunit [Source:HGNC Symbol;Acc:HGNC:16791]	-0.959354652663929	0.00446012709123247
	RPS15A	ribosomal protein S15a [Source:HGNC Symbol;Acc:HGNC:10389]	-0.748596684615017	0.00451121101501123
84536	LINC01547	long intergenic non-protein coding RNA 1547 [Source:HGNC Symbol;Acc:HGNC:15707]	-3.06150703218692	0.00466586572764666
11130	ZWINT	ZW10 interacting kinetochore protein [Source:HGNC Symbol;Acc:HGNC:13195]	-1.49423231552854	0.00467446535339577
55813	UTP6	UTP6, small subunit (SSU) processome component, homolog (yeast) [Source:HGNC Symbol;Acc:HGNC:18279]	-0.980660768806601	0.00468645331793863
6146	RPL22	ribosomal protein L22 [Source:HGNC Symbol;Acc:HGNC:10315]	-0.693662846760754	0.00484424964161331
54802	TRIT1	tRNA isopentenyltransferase 1 [Source:HGNC Symbol;Acc:HGNC:20286]	-1.27115340269467	0.00484424964161331
689	BTF3	basic transcription factor 3 [Source:HGNC Symbol;Acc:HGNC:1125]	-0.670531818355145	0.00489509919669713
80155	NAA15	N(alpha)-acetyltransferase 15, NatA auxiliary subunit [Source:HGNC Symbol;Acc:HGNC:30782]	-1.30174330353853	0.00489509919669713
7150	TOP1	topoisomerase (DNA) I [Source:HGNC Symbol;Acc:HGNC:11986]	-0.638477624555179	0.00492525372134381
100505994	LUCAT1	lung cancer associated transcript 1 (non-protein coding) [Source:HGNC Symbol;Acc:HGNC:48498]	-1.5750803227676	0.0049260904129382
125228	FAM210A	family with sequence similarity 210, member A [Source:HGNC Symbol;Acc:HGNC:28346]	-1.10249510565097	0.0049772247398302
81889	FAHD1	fumarylacetoacetate hydrolase domain containing 1 [Source:HGNC Symbol;Acc:HGNC:14169]	-0.755774877628196	0.00498197576588506
170689	ADAMTS15	ADAM metallopeptidase with thrombospondin type 1 motif, 15 [Source:HGNC Symbol;Acc:HGNC:16305]	-3.66549535182755	0.00504820774151912
9690	UBE3C	ubiquitin protein ligase E3C [Source:HGNC Symbol;Acc:HGNC:16803]	-0.52621397739144	0.00506459683447186
100287013	EEF2KMT	eukaryotic elongation factor 2 lysine methyltransferase [Source:HGNC Symbol;Acc:HGNC:32221]	-1.21234184737182	0.00506498129282786
57050	UTP3	UTP3, small subunit (SSU) processome component, homolog (S. cerevisiae) [Source:HGNC Symbol;Acc:HGNC:24477]	-0.852104222958026	0.00509757693313656
1122	CHML	choroideremia-like (Rab escort protein 2) [Source:HGNC Symbol;Acc:HGNC:1941]	-2.30918446148793	0.00519353102512492
51566	ARMCX3	armadillo repeat containing, X-linked 3 [Source:HGNC Symbol;Acc:HGNC:24065]	-0.623731387321842	0.00519353102512492
10436	EMG1	EMG1 N1-specific pseudouridine methyltransferase [Source:HGNC Symbol;Acc:HGNC:16912]	-0.766979499503112	0.00519767350696864
51474	LIMA1	LIM domain and actin binding 1 [Source:HGNC Symbol;Acc:HGNC:24636]	-0.973245201101837	0.00519767350696864
6728	SRP19	signal recognition particle 19kDa [Source:HGNC Symbol;Acc:HGNC:11300]	-1.06953514830709	0.00519767350696864
26156	RSL1D1	ribosomal L1 domain containing 1 [Source:HGNC Symbol;Acc:HGNC:24534]	-0.805613116000388	0.00521529009317967
6675	UAP1	UDP-N-acetylglucosamine pyrophosphorylase 1 [Source:HGNC Symbol;Acc:HGNC:12457]	-0.935732718471319	0.00522217903253064
26286	ARFGAP3	ADP-ribosylation factor GTPase activating protein 3 [Source:HGNC Symbol;Acc:HGNC:661]	-0.710682572776104	0.00522499494831139
6534	SLC6A7	solute carrier family 6 (neurotransmitter transporter), member 7 [Source:HGNC Symbol;Acc:HGNC:11054]	-1.32560628236667	0.00524317334090179
54482	TRMT13	tRNA methyltransferase 13 homolog (S. cerevisiae) [Source:HGNC Symbol;Acc:HGNC:25502]	-1.2581818092478	0.00524317334090179
6832	SUPV3L1	suppressor of var1, 3-like 1 (S. cerevisiae) [Source:HGNC Symbol;Acc:HGNC:11471]	-0.83725933980608	0.00525509648689685
9942	XYLB	xylulokinase homolog (H. influenzae) [Source:HGNC Symbol;Acc:HGNC:12839]	-0.720017724504326	0.00526387708913369
374	AREG	amphiregulin [Source:HGNC Symbol;Acc:HGNC:651]	-5.48098134518691	0.00532792576437486
4157	MC1R	melanocortin 1 receptor (alpha melanocyte stimulating hormone receptor) [Source:HGNC Symbol;Acc:HGNC:6929]	-1.46172420418004	0.00532792576437486
27341	RRP7A	ribosomal RNA processing 7 homolog A (S. cerevisiae) [Source:HGNC Symbol;Acc:HGNC:24286]	-0.944998508099905	0.0054045911103773
83939	EIF2A	eukaryotic translation initiation factor 2A, 65kDa [Source:HGNC Symbol;Acc:HGNC:3254]	-1.01246543971894	0.00546425521810393
50515	CHST11	carbohydrate (chondroitin 4) sulfotransferase 11 [Source:HGNC Symbol;Acc:HGNC:17422]	-0.958550105054099	0.00547284117294909
9332	CD163	CD163 molecule [Source:HGNC Symbol;Acc:HGNC:1631]	-1.99655575618546	0.00554489649294598
26576	SRPK3	SRSF protein kinase 3 [Source:HGNC Symbol;Acc:HGNC:11402]	-1.67933646890606	0.00556843198821844
10969	EBNA1BP2	EBNA1 binding protein 2 [Source:HGNC Symbol;Acc:HGNC:15531]	-0.622539516731525	0.00557508177246577
100507423	MKNK1-AS1	MKNK1 antisense RNA 1 [Source:HGNC Symbol;Acc:HGNC:44129]	-1.20464002077562	0.00561313105203684
50944	SHANK1	SH3 and multiple ankyrin repeat domains 1 [Source:HGNC Symbol;Acc:HGNC:15474]	-2.13751865981493	0.00562532138084637
79080	CCDC86	coiled-coil domain containing 86 [Source:HGNC Symbol;Acc:HGNC:28359]	-1.24579141783516	0.00565751697072037
55529	TMEM55A	transmembrane protein 55A [Source:HGNC Symbol;Acc:HGNC:25452]	-0.896310568224305	0.00567988084350211
132160	PPM1M	protein phosphatase, Mg2+/Mn2+ dependent, 1M [Source:HGNC Symbol;Acc:HGNC:26506]	-0.78361073693574	0.0057157887433828
6164	RPL34	ribosomal protein L34 [Source:HGNC Symbol;Acc:HGNC:10340]	-0.651521906062378	0.0057611827913105
52	ACP1	acid phosphatase 1, soluble [Source:HGNC Symbol;Acc:HGNC:122]	-0.69085931513363	0.0057770105462238
63910	SLC17A9	solute carrier family 17 (vesicular nucleotide transporter), member 9 [Source:HGNC Symbol;Acc:HGNC:16192]	-1.23000893491335	0.0057770105462238
55651	NHP2	NHP2 ribonucleoprotein [Source:HGNC Symbol;Acc:HGNC:14377]	-0.692328749173435	0.00578508977233609
8061	FOSL1	FOS-like antigen 1 [Source:HGNC Symbol;Acc:HGNC:13718]	-2.17573987978386	0.00583758301270256
27436	EML4	echinoderm microtubule associated protein like 4 [Source:HGNC Symbol;Acc:HGNC:1316]	-1.18914936269409	0.00585474838365452
26034	IPCEF1	interaction protein for cytohesin exchange factors 1 [Source:HGNC Symbol;Acc:HGNC:21204]	-4.37418986321714	0.00586959431566083
63916	ELMO2	engulfment and cell motility 2 [Source:HGNC Symbol;Acc:HGNC:17233]	-0.442403216546188	0.00587268970897659
100652748	TIMM23B	translocase of inner mitochondrial membrane 23 homolog B (yeast) [Source:HGNC Symbol;Acc:HGNC:23581]	-1.07569943012789	0.00588167721554003
50619	DEF6	differentially expressed in FDCP 6 homolog (mouse) [Source:HGNC Symbol;Acc:HGNC:2760]	-1.1625958613753	0.00593985960493865
84668	FAM126A	family with sequence similarity 126, member A [Source:HGNC Symbol;Acc:HGNC:24587]	-0.964847972670334	0.00593985960493865
57647	DHX37	DEAH (Asp-Glu-Ala-His) box polypeptide 37 [Source:HGNC Symbol;Acc:HGNC:17210]	-0.949541484736929	0.00593985960493865
6428	SRSF3	serine/arginine-rich splicing factor 3 [Source:HGNC Symbol;Acc:HGNC:10785]	-0.884308590863596	0.00597520488929352
6134	RPL10	ribosomal protein L10 [Source:HGNC Symbol;Acc:HGNC:10298]	-0.708976449176624	0.00610443480177361
53829	P2RY13	purinergic receptor P2Y, G-protein coupled, 13 [Source:HGNC Symbol;Acc:HGNC:4537]	-3.66453549165849	0.00610443480177361
85450	ITPRIP	inositol 1,4,5-trisphosphate receptor interacting protein [Source:HGNC Symbol;Acc:HGNC:29370]	-1.43128173493544	0.00622760543253789
1665	DHX15	DEAH (Asp-Glu-Ala-His) box helicase 15 [Source:HGNC Symbol;Acc:HGNC:2738]	-0.851689068650077	0.00626860561848711
51264	MRPL27	mitochondrial ribosomal protein L27 [Source:HGNC Symbol;Acc:HGNC:14483]	-0.709715217030399	0.00627905152159108
1499	CTNNB1	catenin (cadherin-associated protein), beta 1, 88kDa [Source:HGNC Symbol;Acc:HGNC:2514]	-0.425931733777483	0.00629671751204743
9136	RRP9	ribosomal RNA processing 9, small subunit (SSU) processome component, homolog (yeast) [Source:HGNC Symbol;Acc:HGNC:16829]	-1.31590308711895	0.00638647924101193
3586	IL10	interleukin 10 [Source:HGNC Symbol;Acc:HGNC:5962]	-1.52900513001898	0.00641978833892387
84513	PPAPDC1B	phosphatidic acid phosphatase type 2 domain containing 1B [Source:HGNC Symbol;Acc:HGNC:25026]	-0.502577220757396	0.0065125865447634
116937	SNORD83A	small nucleolar RNA, C/D box 83A [Source:HGNC Symbol;Acc:HGNC:17131]	-1.88879638405438	0.00661017388636
10054	UBA2	ubiquitin-like modifier activating enzyme 2 [Source:HGNC Symbol;Acc:HGNC:30661]	-0.934098104873323	0.00661939310698931
84864	MINA	MYC induced nuclear antigen [Source:HGNC Symbol;Acc:HGNC:19441]	-0.995298024230357	0.00661939310698931
5701	PSMC2	proteasome (prosome, macropain) 26S subunit, ATPase, 2 [Source:HGNC Symbol;Acc:HGNC:9548]	-0.579111481607257	0.0066368947720301
25977	NECAP1	NECAP endocytosis associated 1 [Source:HGNC Symbol;Acc:HGNC:24539]	-0.978174588634433	0.00663944535952485
339175	METTL2A	methyltransferase like 2A [Source:HGNC Symbol;Acc:HGNC:25755]	-0.685143523313216	0.00667047105288211
112840	WDR89	WD repeat domain 89 [Source:HGNC Symbol;Acc:HGNC:20489]	-1.24672024308028	0.00667959312037871
9410	SNRNP40	small nuclear ribonucleoprotein 40kDa (U5) [Source:HGNC Symbol;Acc:HGNC:30857]	-0.743837098817671	0.00669244139974024
1876	E2F6	E2F transcription factor 6 [Source:HGNC Symbol;Acc:HGNC:3120]	-0.647627272005976	0.00670349635298582
10514	MYBBP1A	MYB binding protein (P160) 1a [Source:HGNC Symbol;Acc:HGNC:7546]	-1.10589992774258	0.00674474819838173
57570	TRMT5	tRNA methyltransferase 5 [Source:HGNC Symbol;Acc:HGNC:23141]	-1.87359642401372	0.00676901183634863
55920	RCC2	regulator of chromosome condensation 2 [Source:HGNC Symbol;Acc:HGNC:30297]	-0.891202575081967	0.00681794159580934
55052	MRPL20	mitochondrial ribosomal protein L20 [Source:HGNC Symbol;Acc:HGNC:14478]	-0.641587302278323	0.00684439397647609
50486	G0S2	G0/G1 switch 2 [Source:HGNC Symbol;Acc:HGNC:30229]	-2.53968662317062	0.00694735074528127
388939	C2orf71	chromosome 2 open reading frame 71 [Source:HGNC Symbol;Acc:HGNC:34383]	-2.97835129312101	0.00696056619065235
3308	HSPA4	heat shock 70kDa protein 4 [Source:HGNC Symbol;Acc:HGNC:5237]	-0.812738855211732	0.00697565395681633
7409	VAV1	vav 1 guanine nucleotide exchange factor [Source:HGNC Symbol;Acc:HGNC:12657]	-1.14602004517418	0.00698259371702183
29128	UHRF1	ubiquitin-like with PHD and ring finger domains 1 [Source:HGNC Symbol;Acc:HGNC:12556]	-2.3167605108244	0.00703106881694402
9746	CLSTN3	calsyntenin 3 [Source:HGNC Symbol;Acc:HGNC:18371]	-1.88749214129752	0.00703106881694402
363	AQP6	aquaporin 6, kidney specific [Source:HGNC Symbol;Acc:HGNC:639]	-4.29111683556773	0.00708326764047573
8602	NOP14	NOP14 nucleolar protein [Source:HGNC Symbol;Acc:HGNC:16821]	-0.724757953352282	0.007134295149024
148932	MOB3C	MOB kinase activator 3C [Source:HGNC Symbol;Acc:HGNC:29800]	-1.3224519447105	0.00714237715008043
200931	SLC51A	solute carrier family 51, alpha subunit [Source:HGNC Symbol;Acc:HGNC:29955]	-1.19756633322337	0.00717160598027812
81873	ARPC5L	actin related protein 2/3 complex, subunit 5-like [Source:HGNC Symbol;Acc:HGNC:23366]	-0.816986324555593	0.00719398044404072
490	ATP2B1	ATPase, Ca++ transporting, plasma membrane 1 [Source:HGNC Symbol;Acc:HGNC:814]	-2.04124344508031	0.00731152169432337
27097	TAF5L	TAF5-like RNA polymerase II, p300/CBP-associated factor (PCAF)-associated factor, 65kDa [Source:HGNC Symbol;Acc:HGNC:17304]	-0.69480399736272	0.00731634170637845
27202	C5AR2	complement component 5a receptor 2 [Source:HGNC Symbol;Acc:HGNC:4527]	-1.21544401058379	0.00732960324846373
192111	PGAM5	phosphoglycerate mutase family member 5 [Source:HGNC Symbol;Acc:HGNC:28763]	-0.862450713018182	0.00738418822542266
10807	SDCCAG3	serologically defined colon cancer antigen 3 [Source:HGNC Symbol;Acc:HGNC:10667]	-1.07189615188919	0.00744204710176555
84319	CMSS1	cms1 ribosomal small subunit homolog (yeast) [Source:HGNC Symbol;Acc:HGNC:28666]	-1.06071656159117	0.00749574402782489
6873	TAF2	TAF2 RNA polymerase II, TATA box binding protein (TBP)-associated factor, 150kDa [Source:HGNC Symbol;Acc:HGNC:11536]	-0.672830964546085	0.00755065947469194
140739	UBE2F	ubiquitin-conjugating enzyme E2F (putative) [Source:HGNC Symbol;Acc:HGNC:12480]	-0.548181712008418	0.00756164890181483
80218	NAA50	N(alpha)-acetyltransferase 50, NatE catalytic subunit [Source:HGNC Symbol;Acc:HGNC:29533]	-1.05171078006546	0.00762033445992414
5134	PDCD2	programmed cell death 2 [Source:HGNC Symbol;Acc:HGNC:8762]	-0.686674135539026	0.00762270398115172
90268	OTULIN	OTU deubiquitinase with linear linkage specificity [Source:HGNC Symbol;Acc:HGNC:25118]	-0.410801166491165	0.0077552767622182
10153	CEBPZ	CCAAT/enhancer binding protein (C/EBP), zeta [Source:HGNC Symbol;Acc:HGNC:24218]	-1.44986063656355	0.00780118455354046
55573	CDV3	CDV3 homolog (mouse) [Source:HGNC Symbol;Acc:HGNC:26928]	-0.790349888406932	0.00780118455354046
10936	GPR75	G protein-coupled receptor 75 [Source:HGNC Symbol;Acc:HGNC:4526]	-1.72998578963344	0.00789871825905634
11052	CPSF6	cleavage and polyadenylation specific factor 6, 68kDa [Source:HGNC Symbol;Acc:HGNC:13871]	-0.489296581050872	0.00794529670954573
79031	PDCL3	phosducin-like 3 [Source:HGNC Symbol;Acc:HGNC:28860]	-0.671025392697467	0.00799965590870995
1849	DUSP7	dual specificity phosphatase 7 [Source:HGNC Symbol;Acc:HGNC:3073]	-1.28888248854883	0.00805099378391482
88745	RRP36	ribosomal RNA processing 36 homolog (S. cerevisiae) [Source:HGNC Symbol;Acc:HGNC:21374]	-0.459835591116321	0.00805476269397567
5921	RASA1	RAS p21 protein activator (GTPase activating protein) 1 [Source:HGNC Symbol;Acc:HGNC:9871]	-0.681675559218799	0.00808589089341575
57103	C12orf5	chromosome 12 open reading frame 5 [Source:HGNC Symbol;Acc:HGNC:1185]	-1.63921994130882	0.00814172765965834
22847	ZNF507	zinc finger protein 507 [Source:HGNC Symbol;Acc:HGNC:23783]	-1.64699471575022	0.00818656846304796
407006	MIR221	microRNA 221 [Source:HGNC Symbol;Acc:HGNC:31601]	-2.87857008956713	0.00818656846304796
23091	ZC3H13	zinc finger CCCH-type containing 13 [Source:HGNC Symbol;Acc:HGNC:20368]	-0.745265033406575	0.00821331269730374
65263	PYCRL	pyrroline-5-carboxylate reductase-like [Source:HGNC Symbol;Acc:HGNC:25846]	-1.42227456526171	0.00825457308258048
89944	GLB1L2	galactosidase, beta 1-like 2 [Source:HGNC Symbol;Acc:HGNC:25129]	-2.75048538732847	0.00832174243200429
26058	GIGYF2	GRB10 interacting GYF protein 2 [Source:HGNC Symbol;Acc:HGNC:11960]	-0.604413263590361	0.00838341245988149
100506668	DYNLL1-AS1	DYNLL1 antisense RNA 1 [Source:HGNC Symbol;Acc:HGNC:48588]	-1.2623747145191	0.00839467369334046
30009	TBX21	T-box 21 [Source:HGNC Symbol;Acc:HGNC:11599]	-2.50296377961541	0.0084004975860797
79066	METTL16	methyltransferase like 16 [Source:HGNC Symbol;Acc:HGNC:28484]	-0.7075818408705	0.0084004975860797
50628	GEMIN4	gem (nuclear organelle) associated protein 4 [Source:HGNC Symbol;Acc:HGNC:15717]	-0.977038902165356	0.00844681497293436
64764	CREB3L2	cAMP responsive element binding protein 3-like 2 [Source:HGNC Symbol;Acc:HGNC:23720]	-1.099845038651	0.00856473655759144
205327	C2orf69	chromosome 2 open reading frame 69 [Source:HGNC Symbol;Acc:HGNC:26799]	-1.34855842083033	0.00856473655759144
60386	SLC25A19	solute carrier family 25 (mitochondrial thiamine pyrophosphate carrier), member 19 [Source:HGNC Symbol;Acc:HGNC:14409]	-0.902450609028639	0.00858060026431921
653567	TMEM236	transmembrane protein 236 [Source:HGNC Symbol;Acc:HGNC:23473]	-1.81306191280442	0.00858206688231587
54968	TMEM70	transmembrane protein 70 [Source:HGNC Symbol;Acc:HGNC:26050]	-0.86372348286238	0.00868687535955151
7574	ZNF26	zinc finger protein 26 [Source:HGNC Symbol;Acc:HGNC:13053]	-0.833839623789115	0.00870215406463134
55199	FAM86C1	family with sequence similarity 86, member C1 [Source:HGNC Symbol;Acc:HGNC:25561]	-1.72118770286246	0.00871949792183948
55789	DEPDC1B	DEP domain containing 1B [Source:HGNC Symbol;Acc:HGNC:24902]	-2.5281530830779	0.00871949792183948
93621	MRFAP1	Morf4 family associated protein 1 [Source:HGNC Symbol;Acc:HGNC:24549]	-0.33240612105655	0.00872130854068168
5783	PTPN13	protein tyrosine phosphatase, non-receptor type 13 (APO-1/CD95 (Fas)-associated phosphatase) [Source:HGNC Symbol;Acc:HGNC:9646]	-1.68186025771038	0.00876130752493968
22846	VASH1	vasohibin 1 [Source:HGNC Symbol;Acc:HGNC:19964]	-0.861447848454871	0.00878051138853582
10452	TOMM40	translocase of outer mitochondrial membrane 40 homolog (yeast) [Source:HGNC Symbol;Acc:HGNC:18001]	-1.22799747024451	0.00878051138853582
283431	GAS2L3	growth arrest-specific 2 like 3 [Source:HGNC Symbol;Acc:HGNC:27475]	-1.88843681749148	0.00880285560537233
93663	ARHGAP18	Rho GTPase activating protein 18 [Source:HGNC Symbol;Acc:HGNC:21035]	-1.44154806624214	0.0088469242627148
86	ACTL6A	actin-like 6A [Source:HGNC Symbol;Acc:HGNC:24124]	-0.665938928405641	0.00894690195139815
6118	RPA2	replication protein A2, 32kDa [Source:HGNC Symbol;Acc:HGNC:10290]	-0.710094329698368	0.00894978319496249
220992	ZNF485	zinc finger protein 485 [Source:HGNC Symbol;Acc:HGNC:23440]	-1.41037144049169	0.00898511587986922
3281	HSBP1	heat shock factor binding protein 1 [Source:HGNC Symbol;Acc:HGNC:5203]	-0.556683653698027	0.00899737275681997
27197	GPR82	G protein-coupled receptor 82 [Source:HGNC Symbol;Acc:HGNC:4533]	-2.78567751694355	0.00901423746683881
26225	ARL5A	ADP-ribosylation factor-like 5A [Source:HGNC Symbol;Acc:HGNC:696]	-0.730761769057724	0.00903647898808769
79930	DOK3	docking protein 3 [Source:HGNC Symbol;Acc:HGNC:24583]	-1.34338564162941	0.00906759854942115
57089	ENTPD7	ectonucleoside triphosphate diphosphohydrolase 7 [Source:HGNC Symbol;Acc:HGNC:19745]	-1.07126209680887	0.00908646314344559
100093630	SNHG8	small nucleolar RNA host gene 8 (non-protein coding) [Source:HGNC Symbol;Acc:HGNC:33098]	-1.50873140296717	0.00924222355681395
51068	NMD3	NMD3 ribosome export adaptor [Source:HGNC Symbol;Acc:HGNC:24250]	-1.1653205824987	0.00927220374067133
10783	NEK6	NIMA-related kinase 6 [Source:HGNC Symbol;Acc:HGNC:7749]	-0.764958547604806	0.00927220374067133
11174	ADAMTS6	ADAM metallopeptidase with thrombospondin type 1 motif, 6 [Source:HGNC Symbol;Acc:HGNC:222]	-1.60322614097982	0.00940334622946011
9518	GDF15	growth differentiation factor 15 [Source:HGNC Symbol;Acc:HGNC:30142]	-1.86609167987304	0.00940623086876589
4520	MTF1	metal-regulatory transcription factor 1 [Source:HGNC Symbol;Acc:HGNC:7428]	-1.00636632593815	0.0094876177235295
26115	TANC2	tetratricopeptide repeat, ankyrin repeat and coiled-coil containing 2 [Source:HGNC Symbol;Acc:HGNC:30212]	-0.953803173533013	0.00953354260429227
4053	LTBP2	latent transforming growth factor beta binding protein 2 [Source:HGNC Symbol;Acc:HGNC:6715]	-2.71667195056012	0.0096204866845622
84868	HAVCR2	hepatitis A virus cellular receptor 2 [Source:HGNC Symbol;Acc:HGNC:18437]	-1.10203921424913	0.00964149581339985
200081	TXLNA	taxilin alpha [Source:HGNC Symbol;Acc:HGNC:30685]	-0.43705836116043	0.00965300477696173
113251	LARP4	La ribonucleoprotein domain family, member 4 [Source:HGNC Symbol;Acc:HGNC:24320]	-1.09882450185633	0.00965300477696173
643155	SMIM15	small integral membrane protein 15 [Source:HGNC Symbol;Acc:HGNC:33861]	-1.00714708839192	0.00969451135056512
51386	EIF3L	eukaryotic translation initiation factor 3, subunit L [Source:HGNC Symbol;Acc:HGNC:18138]	-0.41183470118546	0.00971956746048956
9939	RBM8A	RNA binding motif protein 8A [Source:HGNC Symbol;Acc:HGNC:9905]	-0.557791759492548	0.00973620896324582
	ST20-AS1	ST20 antisense RNA 1 [Source:HGNC Symbol;Acc:HGNC:27521]	-0.999899554569443	0.00974693041898866
84950	PRPF38A	pre-mRNA processing factor 38A [Source:HGNC Symbol;Acc:HGNC:25930]	-0.669771874368239	0.009763631879943
4686	NCBP1	nuclear cap binding protein subunit 1, 80kDa [Source:HGNC Symbol;Acc:HGNC:7658]	-0.943647755776393	0.00978609115751377
92	ACVR2A	activin A receptor, type IIA [Source:HGNC Symbol;Acc:HGNC:173]	-1.54528664548768	0.0098218746163888
55795	PCID2	PCI domain containing 2 [Source:HGNC Symbol;Acc:HGNC:25653]	-0.609308222672218	0.00983705238874503
619518	SSBP3-AS1	SSBP3 antisense RNA 1 [Source:HGNC Symbol;Acc:HGNC:32328]	-2.63963349854305	0.0098894388110883
58496	LY6G5B	lymphocyte antigen 6 complex, locus G5B [Source:HGNC Symbol;Acc:HGNC:13931]	-1.01547858300732	0.00992039006118621
51434	ANAPC7	anaphase promoting complex subunit 7 [Source:HGNC Symbol;Acc:HGNC:17380]	-0.703106712214898	0.00992039006118621
26872	STEAP1	six transmembrane epithelial antigen of the prostate 1 [Source:HGNC Symbol;Acc:HGNC:11378]	-2.32045331254338	0.00993863603986103
6999	TDO2	tryptophan 2,3-dioxygenase [Source:HGNC Symbol;Acc:HGNC:11708]	-2.27288556563119	0.00993863603986103
10492	SYNCRIP	synaptotagmin binding, cytoplasmic RNA interacting protein [Source:HGNC Symbol;Acc:HGNC:16918]	-0.899133012651812	0.00995781327813317
54906	FAM208B	family with sequence similarity 208, member B [Source:HGNC Symbol;Acc:HGNC:23484]	-0.985566231724978	0.00995781327813317
84135	UTP15	UTP15, U3 small nucleolar ribonucleoprotein, homolog (S. cerevisiae) [Source:HGNC Symbol;Acc:HGNC:25758]	-1.40141800835679	0.00997549186695673
5983	RFC3	replication factor C (activator 1) 3, 38kDa [Source:HGNC Symbol;Acc:HGNC:9971]	-1.68028092027319	0.0100202393784329
51096	UTP18	UTP18 small subunit (SSU) processome component homolog (yeast) [Source:HGNC Symbol;Acc:HGNC:24274]	-0.723413633975878	0.0101496949229669
387914	SHISA2	shisa family member 2 [Source:HGNC Symbol;Acc:HGNC:20366]	-3.8235842951591	0.0101527763176575
9527	GOSR1	golgi SNAP receptor complex member 1 [Source:HGNC Symbol;Acc:HGNC:4430]	-0.40543047445603	0.0101527763176575
91607	SLFN11	schlafen family member 11 [Source:HGNC Symbol;Acc:HGNC:26633]	-1.4963349445072	0.0102457843162209
89927	C16orf45	chromosome 16 open reading frame 45 [Source:HGNC Symbol;Acc:HGNC:19213]	-0.884970162607814	0.0102964654221478
1964	EIF1AX	eukaryotic translation initiation factor 1A, X-linked [Source:HGNC Symbol;Acc:HGNC:3250]	-0.7540159809016	0.0103011096349002
51678	MPP6	membrane protein, palmitoylated 6 (MAGUK p55 subfamily member 6) [Source:HGNC Symbol;Acc:HGNC:18167]	-1.58918477215212	0.0103285370686685
4864	NPC1	Niemann-Pick disease, type C1 [Source:HGNC Symbol;Acc:HGNC:7897]	-1.31503973457472	0.0103661103930747
27297	CRCP	CGRP receptor component [Source:HGNC Symbol;Acc:HGNC:17888]	-0.682210826090048	0.0104087114887182
51057	WDPCP	WD repeat containing planar cell polarity effector [Source:HGNC Symbol;Acc:HGNC:28027]	-0.940113267258878	0.0104309970448018
4775	NFATC3	nuclear factor of activated T-cells, cytoplasmic, calcineurin-dependent 3 [Source:HGNC Symbol;Acc:HGNC:7777]	-0.804426760004035	0.0106383933895656
100506054	RNASEH1-AS1	RNASEH1 antisense RNA 1 [Source:HGNC Symbol;Acc:HGNC:49289]	-1.23248295513772	0.0108339237892001
4552	MTRR	5-methyltetrahydrofolate-homocysteine methyltransferase reductase [Source:HGNC Symbol;Acc:HGNC:7473]	-0.717425965454366	0.0108365018967662
23195	MDN1	MDN1, midasin homolog (yeast) [Source:HGNC Symbol;Acc:HGNC:18302]	-0.826807917318857	0.0109055602832366
25849	PARM1	prostate androgen-regulated mucin-like protein 1 [Source:HGNC Symbol;Acc:HGNC:24536]	-3.67034367940044	0.0109966652174531
91893	FDXACB1	ferredoxin-fold anticodon binding domain containing 1 [Source:HGNC Symbol;Acc:HGNC:25110]	-1.28312341097371	0.0109973030870982
23255	MTCL1	microtubule crosslinking factor 1 [Source:HGNC Symbol;Acc:HGNC:29121]	-2.06823439956415	0.0109973030870982
50856	CLEC4A	C-type lectin domain family 4, member A [Source:HGNC Symbol;Acc:HGNC:13257]	-1.0020170445758	0.011082733114572
65095	KRI1	KRI1 homolog (S. cerevisiae) [Source:HGNC Symbol;Acc:HGNC:25769]	-0.886986614989577	0.0110851861057453
124808	CCDC43	coiled-coil domain containing 43 [Source:HGNC Symbol;Acc:HGNC:26472]	-0.765863792352749	0.0111232869238941
220042	DDIAS	DNA damage-induced apoptosis suppressor [Source:HGNC Symbol;Acc:HGNC:26351]	-1.68295288384285	0.0111357375611634
343099	CCDC18	coiled-coil domain containing 18 [Source:HGNC Symbol;Acc:HGNC:30370]	-1.59746914475007	0.0111730520902719
9972	NUP153	nucleoporin 153kDa [Source:HGNC Symbol;Acc:HGNC:8062]	-0.731638215526403	0.0111944502545572
22843	PPM1E	protein phosphatase, Mg2+/Mn2+ dependent, 1E [Source:HGNC Symbol;Acc:HGNC:19322]	-2.1059145270667	0.0112443026003393
22803	XRN2	5'-3' exoribonuclease 2 [Source:HGNC Symbol;Acc:HGNC:12836]	-0.677063235642026	0.0112860360367499
1965	EIF2S1	eukaryotic translation initiation factor 2, subunit 1 alpha, 35kDa [Source:HGNC Symbol;Acc:HGNC:3265]	-0.976542147609458	0.011315729535963
79961	DENND2D	DENN/MADD domain containing 2D [Source:HGNC Symbol;Acc:HGNC:26192]	-1.22959479742594	0.011315729535963
1910	EDNRB	endothelin receptor type B [Source:HGNC Symbol;Acc:HGNC:3180]	-2.65756898041779	0.011315729535963
8793	TNFRSF10D	tumor necrosis factor receptor superfamily, member 10d, decoy with truncated death domain [Source:HGNC Symbol;Acc:HGNC:11907]	-1.50133752470358	0.0113501839671286
348180	CTU2	cytosolic thiouridylase subunit 2 homolog (S. pombe) [Source:HGNC Symbol;Acc:HGNC:28005]	-1.4751890472152	0.0113584472652007
1723	DHODH	dihydroorotate dehydrogenase (quinone) [Source:HGNC Symbol;Acc:HGNC:2867]	-1.12649483027645	0.01141804095403
91522	COL23A1	collagen, type XXIII, alpha 1 [Source:HGNC Symbol;Acc:HGNC:22990]	-1.4226490294017	0.0116059532776637
134637	ADAT2	adenosine deaminase, tRNA-specific 2 [Source:HGNC Symbol;Acc:HGNC:21172]	-1.28997979066045	0.0116178862358485
661	POLR3D	polymerase (RNA) III (DNA directed) polypeptide D, 44kDa [Source:HGNC Symbol;Acc:HGNC:1080]	-0.942581845850219	0.0116662917133166
9909	DENND4B	DENN/MADD domain containing 4B [Source:HGNC Symbol;Acc:HGNC:29044]	-0.901268038862373	0.0117153407214165
23601	CLEC5A	C-type lectin domain family 5, member A [Source:HGNC Symbol;Acc:HGNC:2054]	-4.08549637004451	0.0117791501683605
7705	ZNF146	zinc finger protein 146 [Source:HGNC Symbol;Acc:HGNC:12931]	-1.17335348716517	0.0117840068870117
157922	CAMSAP1	calmodulin regulated spectrin-associated protein 1 [Source:HGNC Symbol;Acc:HGNC:19946]	-1.08521980305952	0.0117843091429415
10939	AFG3L2	AFG3-like AAA ATPase 2 [Source:HGNC Symbol;Acc:HGNC:315]	-0.699752824371001	0.0118357872474157
121642	ALKBH2	alkB, alkylation repair homolog 2 (E. coli) [Source:HGNC Symbol;Acc:HGNC:32487]	-1.04766802324006	0.0118389498167309
51377	UCHL5	ubiquitin carboxyl-terminal hydrolase L5 [Source:HGNC Symbol;Acc:HGNC:19678]	-1.21399833277819	0.0118899822816185
90957	DHX57	DEAH (Asp-Glu-Ala-Asp/His) box polypeptide 57 [Source:HGNC Symbol;Acc:HGNC:20086]	-0.65551822714596	0.0118899822816185
6136	RPL12	ribosomal protein L12 [Source:HGNC Symbol;Acc:HGNC:10302]	-0.637841194422293	0.01201070641891
51691	LSM8	LSM8 homolog, U6 small nuclear RNA associated (S. cerevisiae) [Source:HGNC Symbol;Acc:HGNC:20471]	-0.56196626081068	0.0120549655411205
401541	CENPP	centromere protein P [Source:HGNC Symbol;Acc:HGNC:32933]	-0.988895259087568	0.0120549655411205
148206	ZNF714	zinc finger protein 714 [Source:HGNC Symbol;Acc:HGNC:27124]	-0.848473966615494	0.0121726252067105
3628	INPP1	inositol polyphosphate-1-phosphatase [Source:HGNC Symbol;Acc:HGNC:6071]	-0.847012915313985	0.0124452945954709
9966	TNFSF15	tumor necrosis factor (ligand) superfamily, member 15 [Source:HGNC Symbol;Acc:HGNC:11931]	-1.978017213888	0.0124670158460618
54852	PAQR5	progestin and adipoQ receptor family member V [Source:HGNC Symbol;Acc:HGNC:29645]	-0.982395257545335	0.0125468684335095
346389	MACC1	metastasis associated in colon cancer 1 [Source:HGNC Symbol;Acc:HGNC:30215]	-1.27243494010093	0.0126157728072873
10221	TRIB1	tribbles pseudokinase 1 [Source:HGNC Symbol;Acc:HGNC:16891]	-1.55656279825048	0.0126463140123751
64965	MRPS9	mitochondrial ribosomal protein S9 [Source:HGNC Symbol;Acc:HGNC:14501]	-0.649545380937091	0.0126466517091381
6742	SSBP1	single-stranded DNA binding protein 1, mitochondrial [Source:HGNC Symbol;Acc:HGNC:11317]	-0.896858840163436	0.0126719762065047
51805	COQ3	coenzyme Q3 methyltransferase [Source:HGNC Symbol;Acc:HGNC:18175]	-0.769506677759592	0.0126719762065047
9782	MATR3	matrin 3 [Source:HGNC Symbol;Acc:HGNC:6912]	-2.07092010352432	0.0126790974894017
55291	PPP6R3	protein phosphatase 6, regulatory subunit 3 [Source:HGNC Symbol;Acc:HGNC:1173]	-0.679888843786459	0.012699271508443
2976	GTF3C2	general transcription factor IIIC, polypeptide 2, beta 110kDa [Source:HGNC Symbol;Acc:HGNC:4665]	-0.372566540121859	0.013113340963193
10622	POLR3G	polymerase (RNA) III (DNA directed) polypeptide G (32kD) [Source:HGNC Symbol;Acc:HGNC:30075]	-1.39057195917735	0.0131417481829465
80777	CYB5B	cytochrome b5 type B (outer mitochondrial membrane) [Source:HGNC Symbol;Acc:HGNC:24374]	-0.691590913163325	0.0131792995642402
7046	TGFBR1	transforming growth factor, beta receptor 1 [Source:HGNC Symbol;Acc:HGNC:11772]	-1.11151673547584	0.0131830406616264
8634	RTCA	RNA 3'-terminal phosphate cyclase [Source:HGNC Symbol;Acc:HGNC:17981]	-0.566561012493406	0.0132000447701926
57019	CIAPIN1	cytokine induced apoptosis inhibitor 1 [Source:HGNC Symbol;Acc:HGNC:28050]	-0.632831688621067	0.0132143646810835
55172	DNAAF2	dynein, axonemal, assembly factor 2 [Source:HGNC Symbol;Acc:HGNC:20188]	-0.869407376348216	0.0132143646810835
55154	MSTO1	misato 1, mitochondrial distribution and morphology regulator [Source:HGNC Symbol;Acc:HGNC:29678]	-1.15361449330119	0.0132143646810835
471	ATIC	5-aminoimidazole-4-carboxamide ribonucleotide formyltransferase/IMP cyclohydrolase [Source:HGNC Symbol;Acc:HGNC:794]	-0.707106548787195	0.0132143646810835
100287932	TIMM23	translocase of inner mitochondrial membrane 23 homolog (yeast) [Source:HGNC Symbol;Acc:HGNC:17312]	-0.777081150158442	0.0132143646810835
81610	FAM83D	family with sequence similarity 83, member D [Source:HGNC Symbol;Acc:HGNC:16122]	-2.60877147937724	0.0133542369839597
7024	TFCP2	transcription factor CP2 [Source:HGNC Symbol;Acc:HGNC:11748]	-0.570926022052305	0.0133542369839597
100874058	COX10-AS1	COX10 antisense RNA 1 [Source:HGNC Symbol;Acc:HGNC:38873]	-1.53907568139757	0.0133542369839597
10621	POLR3F	polymerase (RNA) III (DNA directed) polypeptide F, 39 kDa [Source:HGNC Symbol;Acc:HGNC:15763]	-1.07042704323111	0.0134478973500127
64411	ARAP3	ArfGAP with RhoGAP domain, ankyrin repeat and PH domain 3 [Source:HGNC Symbol;Acc:HGNC:24097]	-1.32651527727497	0.0136573526480516
374383	NCR3LG1	natural killer cell cytotoxicity receptor 3 ligand 1 [Source:HGNC Symbol;Acc:HGNC:42400]	-1.77761022536405	0.0138593929683846
2140	EYA3	EYA transcriptional coactivator and phosphatase 3 [Source:HGNC Symbol;Acc:HGNC:3521]	-0.756310777842598	0.013872638430824
8533	COPS3	COP9 signalosome subunit 3 [Source:HGNC Symbol;Acc:HGNC:2239]	-0.794494431734292	0.0139465080065418
152579	SCFD2	sec1 family domain containing 2 [Source:HGNC Symbol;Acc:HGNC:30676]	-0.637942637303644	0.0140442818892361
6152	RPL24	ribosomal protein L24 [Source:HGNC Symbol;Acc:HGNC:10325]	-0.713050027434338	0.0140832744105925
54931	TRMT10C	tRNA methyltransferase 10 homolog C (S. cerevisiae) [Source:HGNC Symbol;Acc:HGNC:26022]	-1.21591542631045	0.0141616596307043
29886	SNX8	sorting nexin 8 [Source:HGNC Symbol;Acc:HGNC:14972]	-1.22413721631121	0.0141992628387777
100131211	TMEM194B	transmembrane protein 194B [Source:HGNC Symbol;Acc:HGNC:33700]	-0.778300041505997	0.0141992628387777
79697	C14orf169	chromosome 14 open reading frame 169 [Source:HGNC Symbol;Acc:HGNC:20968]	-0.95271886113949	0.0142091371771359
10785	WDR4	WD repeat domain 4 [Source:HGNC Symbol;Acc:HGNC:12756]	-1.35055342773611	0.0142540259390935
10360	NPM3	nucleophosmin/nucleoplasmin 3 [Source:HGNC Symbol;Acc:HGNC:7931]	-1.18280323260326	0.0143040803782858
26822	SNORD14A	small nucleolar RNA, C/D box 14A [Source:HGNC Symbol;Acc:HGNC:10113]	-2.04067214532621	0.0143184040820668
550112	UBA6-AS1	UBA6 antisense RNA 1 (head to head) [Source:HGNC Symbol;Acc:HGNC:49083]	-0.732514202251834	0.0144124355487486
9373	PLAA	phospholipase A2-activating protein [Source:HGNC Symbol;Acc:HGNC:9043]	-0.760791944673749	0.0144124355487486
10229	COQ7	coenzyme Q7 homolog, ubiquinone (yeast) [Source:HGNC Symbol;Acc:HGNC:2244]	-0.465163002955801	0.0145195025861611
23198	PSME4	proteasome (prosome, macropain) activator subunit 4 [Source:HGNC Symbol;Acc:HGNC:20635]	-0.799359789738694	0.0145394158010838
11153	FICD	FIC domain containing [Source:HGNC Symbol;Acc:HGNC:18416]	-0.561273015729773	0.0145426828666288
127623	OR2B11	olfactory receptor, family 2, subfamily B, member 11 [Source:HGNC Symbol;Acc:HGNC:31249]	-3.92357161134805	0.0146403986169997
9754	STARD8	StAR-related lipid transfer (START) domain containing 8 [Source:HGNC Symbol;Acc:HGNC:19161]	-1.19585402157536	0.0146755065551466
283547	LINC00639	long intergenic non-protein coding RNA 639 [Source:HGNC Symbol;Acc:HGNC:27502]	-4.18461383429726	0.014721936530856
5327	PLAT	plasminogen activator, tissue [Source:HGNC Symbol;Acc:HGNC:9051]	-3.42719191356406	0.0147264459118673
401145	CCSER1	coiled-coil serine-rich protein 1 [Source:HGNC Symbol;Acc:HGNC:29349]	-3.10936500444355	0.0147367949438775
102724737	RPS8	ribosomal protein S8 [Source:HGNC Symbol;Acc:HGNC:10441]	-0.674778724421652	0.0147491173451801
9657	IQCB1	IQ motif containing B1 [Source:HGNC Symbol;Acc:HGNC:28949]	-0.68058523769306	0.0147667345349159
92935	MARS2	methionyl-tRNA synthetase 2, mitochondrial [Source:HGNC Symbol;Acc:HGNC:25133]	-1.03368731030934	0.0148023775234486
246243	RNASEH1	ribonuclease H1 [Source:HGNC Symbol;Acc:HGNC:18466]	-0.600026869820128	0.0148272213081187
8864	PER2	period circadian clock 2 [Source:HGNC Symbol;Acc:HGNC:8846]	-1.52482144942932	0.0148563553491298
6093	ROCK1	Rho-associated, coiled-coil containing protein kinase 1 [Source:HGNC Symbol;Acc:HGNC:10251]	-1.31168838721287	0.0149117053500037
23217	ZFR2	zinc finger RNA binding protein 2 [Source:HGNC Symbol;Acc:HGNC:29189]	-2.4777619561487	0.014949797121688
64434	NOM1	nucleolar protein with MIF4G domain 1 [Source:HGNC Symbol;Acc:HGNC:13244]	-0.666186196627015	0.014949797121688
55781	RIOK2	RIO kinase 2 [Source:HGNC Symbol;Acc:HGNC:18999]	-1.0510931381137	0.0150054313778524
6634	SNRPD3	small nuclear ribonucleoprotein D3 polypeptide 18kDa [Source:HGNC Symbol;Acc:HGNC:11160]	-0.398018399626331	0.0150449519408704
65265	C8orf33	chromosome 8 open reading frame 33 [Source:HGNC Symbol;Acc:HGNC:26104]	-0.510400541929292	0.0151771610856728
22891	ZNF365	zinc finger protein 365 [Source:HGNC Symbol;Acc:HGNC:18194]	-3.04416039987842	0.0151995365216859
2210	FCGR1B	Fc fragment of IgG, high affinity Ib, receptor (CD64) [Source:HGNC Symbol;Acc:HGNC:3614]	-0.939253929868135	0.0153844261629038
4736	RPL10A	ribosomal protein L10a [Source:HGNC Symbol;Acc:HGNC:10299]	-0.976721495249579	0.0153991756889151
79003	MIS12	MIS12 kinetochore complex component [Source:HGNC Symbol;Acc:HGNC:24967]	-0.998729003927559	0.0154023280517691
100505894	TMEM161B-AS1	TMEM161B antisense RNA 1 [Source:HGNC Symbol;Acc:HGNC:43839]	-0.84592756914984	0.0154199791407564
6175	RPLP0	ribosomal protein, large, P0 [Source:HGNC Symbol;Acc:HGNC:10371]	-0.663180536138514	0.0154521618938032
29092	LINC00339	long intergenic non-protein coding RNA 339 [Source:HGNC Symbol;Acc:HGNC:25011]	-0.697179493649585	0.0155234266360308
7555	CNBP	CCHC-type zinc finger, nucleic acid binding protein [Source:HGNC Symbol;Acc:HGNC:13164]	-0.717796512134342	0.0157874323013899
84168	ANTXR1	anthrax toxin receptor 1 [Source:HGNC Symbol;Acc:HGNC:21014]	-2.39376608268917	0.015872181587973
79856	SNX22	sorting nexin 22 [Source:HGNC Symbol;Acc:HGNC:16315]	-1.29035235295343	0.0161128975308973
57213	SPRYD7	SPRY domain containing 7 [Source:HGNC Symbol;Acc:HGNC:14297]	-0.774808867693595	0.0162609100258939
51067	YARS2	tyrosyl-tRNA synthetase 2, mitochondrial [Source:HGNC Symbol;Acc:HGNC:24249]	-0.347813013472852	0.0162615854817267
23051	ZHX3	zinc fingers and homeoboxes 3 [Source:HGNC Symbol;Acc:HGNC:15935]	-0.684442397617056	0.0163599984180848
9927	MFN2	mitofusin 2 [Source:HGNC Symbol;Acc:HGNC:16877]	-0.574513806224419	0.0163798413967104
10527	IPO7	importin 7 [Source:HGNC Symbol;Acc:HGNC:9852]	-1.08666233571447	0.0164804164841087
1161	ERCC8	excision repair cross-complementation group 8 [Source:HGNC Symbol;Acc:HGNC:3439]	-1.06529302905542	0.0165383083844896
3187	HNRNPH1	heterogeneous nuclear ribonucleoprotein H1 (H) [Source:HGNC Symbol;Acc:HGNC:5041]	-0.604783386257008	0.0165383083844896
221830	TWISTNB	TWIST neighbor [Source:HGNC Symbol;Acc:HGNC:18027]	-1.1913363013623	0.0166449376278937
1977	EIF4E	eukaryotic translation initiation factor 4E [Source:HGNC Symbol;Acc:HGNC:3287]	-1.01700257548193	0.0166656842928242
27292	DIMT1	DIM1 dimethyladenosine transferase 1 homolog (S. cerevisiae) [Source:HGNC Symbol;Acc:HGNC:30217]	-0.744096156866676	0.0166727902996414
64210	MMS19	MMS19 nucleotide excision repair homolog (S. cerevisiae) [Source:HGNC Symbol;Acc:HGNC:13824]	-0.878203149003458	0.0166727902996414
54148	MRPL39	mitochondrial ribosomal protein L39 [Source:HGNC Symbol;Acc:HGNC:14027]	-0.635430039859078	0.0168298873391863
100134229	JHDM1D-AS1	JHDM1D antisense RNA 1 (head to head) [Source:HGNC Symbol;Acc:HGNC:48959]	-2.47404167179973	0.016889754163917
55388	MCM10	minichromosome maintenance complex component 10 [Source:HGNC Symbol;Acc:HGNC:18043]	-3.46120349173031	0.0168941337687655
64897	C12orf43	chromosome 12 open reading frame 43 [Source:HGNC Symbol;Acc:HGNC:25719]	-0.539500892290329	0.0169379654188909
29104	N6AMT1	N-6 adenine-specific DNA methyltransferase 1 (putative) [Source:HGNC Symbol;Acc:HGNC:16021]	-0.914022244114269	0.0169843513390333
23326	USP22	ubiquitin specific peptidase 22 [Source:HGNC Symbol;Acc:HGNC:12621]	-0.31858987820923	0.0169843513390333
22818	COPZ1	coatomer protein complex, subunit zeta 1 [Source:HGNC Symbol;Acc:HGNC:2243]	-0.352788199975348	0.017182284588839
55764	IFT122	intraflagellar transport 122 [Source:HGNC Symbol;Acc:HGNC:13556]	-0.970700065432017	0.0172035480973119
5707	PSMD1	proteasome (prosome, macropain) 26S subunit, non-ATPase, 1 [Source:HGNC Symbol;Acc:HGNC:9554]	-0.491807716033517	0.0172035480973119
27333	GOLIM4	golgi integral membrane protein 4 [Source:HGNC Symbol;Acc:HGNC:15448]	-0.56273843544769	0.0173407399444533
51520	LARS	leucyl-tRNA synthetase [Source:HGNC Symbol;Acc:HGNC:6512]	-0.997313206660735	0.0173782034957612
22856	CHSY1	chondroitin sulfate synthase 1 [Source:HGNC Symbol;Acc:HGNC:17198]	-0.880140856915598	0.0175178654778935
85403	EAF1	ELL associated factor 1 [Source:HGNC Symbol;Acc:HGNC:20907]	-0.795801482771699	0.0175178654778935
122953	JDP2	Jun dimerization protein 2 [Source:HGNC Symbol;Acc:HGNC:17546]	-1.35464797716539	0.0175753254852336
84083	ZRANB3	zinc finger, RAN-binding domain containing 3 [Source:HGNC Symbol;Acc:HGNC:25249]	-0.95083937385618	0.0175938447204328
374907	B3GNT8	UDP-GlcNAc:betaGal beta-1,3-N-acetylglucosaminyltransferase 8 [Source:HGNC Symbol;Acc:HGNC:24139]	-1.46034256394565	0.0175938447204328
1649	DDIT3	DNA-damage-inducible transcript 3 [Source:HGNC Symbol;Acc:HGNC:2726]	-1.46089797017842	0.0176129417801081
6793	STK10	serine/threonine kinase 10 [Source:HGNC Symbol;Acc:HGNC:11388]	-0.737745858411843	0.0176478354040102
26608	TBL2	transducin (beta)-like 2 [Source:HGNC Symbol;Acc:HGNC:11586]	-1.29265382397942	0.0177486539467687
124923	SGK494	uncharacterized serine/threonine-protein kinase SgK494 [Source:EntrezGene;Acc:124923]	-0.882072619838193	0.0179320664924404
55254	TMEM39A	transmembrane protein 39A [Source:HGNC Symbol;Acc:HGNC:25600]	-0.709343204160445	0.0179320664924404
7458	EIF4H	eukaryotic translation initiation factor 4H [Source:HGNC Symbol;Acc:HGNC:12741]	-0.399355224475111	0.0179484047200501
90441	ZNF622	zinc finger protein 622 [Source:HGNC Symbol;Acc:HGNC:30958]	-0.632284613765856	0.0180157715909972
114791	TUBGCP5	tubulin, gamma complex associated protein 5 [Source:HGNC Symbol;Acc:HGNC:18600]	-0.944160599381666	0.0180704581175219
161424	NOP9	NOP9 nucleolar protein [Source:HGNC Symbol;Acc:HGNC:19826]	-0.692536494599896	0.0182071913562037
5362	PLXNA2	plexin A2 [Source:HGNC Symbol;Acc:HGNC:9100]	-1.41791476631736	0.0182483709554166
5719	PSMD13	proteasome (prosome, macropain) 26S subunit, non-ATPase, 13 [Source:HGNC Symbol;Acc:HGNC:9558]	-0.421500435323935	0.018330997281522
11218	DDX20	DEAD (Asp-Glu-Ala-Asp) box polypeptide 20 [Source:HGNC Symbol;Acc:HGNC:2743]	-0.68589472119306	0.0184851319899786
55644	OSGEP	O-sialoglycoprotein endopeptidase [Source:HGNC Symbol;Acc:HGNC:18028]	-0.61133098623485	0.0186078064021488
9689	BZW1	basic leucine zipper and W2 domains 1 [Source:HGNC Symbol;Acc:HGNC:18380]	-0.882722361095921	0.0186257514410657
51188	SS18L2	synovial sarcoma translocation gene on chromosome 18-like 2 [Source:HGNC Symbol;Acc:HGNC:15593]	-0.607475437582129	0.0187608111085155
1435	CSF1	colony stimulating factor 1 (macrophage) [Source:HGNC Symbol;Acc:HGNC:2432]	-1.73190915371909	0.018798604658772
406	ARNTL	aryl hydrocarbon receptor nuclear translocator-like [Source:HGNC Symbol;Acc:HGNC:701]	-0.657550637236482	0.0188281749610569
84254	CAMKK1	calcium/calmodulin-dependent protein kinase kinase 1, alpha [Source:HGNC Symbol;Acc:HGNC:1469]	-1.05464448711156	0.0188675210150446
100507246	SNHG16	small nucleolar RNA host gene 16 (non-protein coding) [Source:HGNC Symbol;Acc:HGNC:44352]	-1.00259493130127	0.0188786988344134
23092	ARHGAP26	Rho GTPase activating protein 26 [Source:HGNC Symbol;Acc:HGNC:17073]	-0.741498203016705	0.0189242956105834
53335	BCL11A	B-cell CLL/lymphoma 11A (zinc finger protein) [Source:HGNC Symbol;Acc:HGNC:13221]	-1.13868727203954	0.0189394133793484
51075	TMX2	thioredoxin-related transmembrane protein 2 [Source:HGNC Symbol;Acc:HGNC:30739]	-0.844663850532468	0.018996963914624
84079	ANKRD27	ankyrin repeat domain 27 (VPS9 domain) [Source:HGNC Symbol;Acc:HGNC:25310]	-0.418927396172655	0.0190495452677545
10352	WARS2	tryptophanyl tRNA synthetase 2, mitochondrial [Source:HGNC Symbol;Acc:HGNC:12730]	-0.678042679271419	0.0190495452677545
387338	NSUN4	NOP2/Sun domain family, member 4 [Source:HGNC Symbol;Acc:HGNC:31802]	-0.875949828368923	0.0191362617550572
5718	PSMD12	proteasome (prosome, macropain) 26S subunit, non-ATPase, 12 [Source:HGNC Symbol;Acc:HGNC:9557]	-0.756137443432356	0.0192520551157802
929	CD14	CD14 molecule [Source:HGNC Symbol;Acc:HGNC:1628]	-2.35061335780716	0.0192807680414793
64841	GNPNAT1	glucosamine-phosphate N-acetyltransferase 1 [Source:HGNC Symbol;Acc:HGNC:19980]	-1.05019627483699	0.0193575495371169
58490	RPRD1B	regulation of nuclear pre-mRNA domain containing 1B [Source:HGNC Symbol;Acc:HGNC:16209]	-0.724678927965709	0.0194066981966587
91298	C12orf29	chromosome 12 open reading frame 29 [Source:HGNC Symbol;Acc:HGNC:25322]	-0.981879967688335	0.0194548511019391
3145	HMBS	hydroxymethylbilane synthase [Source:HGNC Symbol;Acc:HGNC:4982]	-0.853089174776672	0.0195262744946966
617	BCS1L	BC1 (ubiquinol-cytochrome c reductase) synthesis-like [Source:HGNC Symbol;Acc:HGNC:1020]	-0.763434350348371	0.0195561346516252
80755	AARSD1	alanyl-tRNA synthetase domain containing 1 [Source:HGNC Symbol;Acc:HGNC:28417]	-1.20358787524426	0.0197089628181476
80005	DOCK5	dedicator of cytokinesis 5 [Source:HGNC Symbol;Acc:HGNC:23476]	-1.14951328814959	0.0198222144974778
23243	ANKRD28	ankyrin repeat domain 28 [Source:HGNC Symbol;Acc:HGNC:29024]	-1.38026850765597	0.0198769147791622
5478	PPIA	peptidylprolyl isomerase A (cyclophilin A) [Source:HGNC Symbol;Acc:HGNC:9253]	-0.358026405983841	0.0200671848639468
763	CA5A	carbonic anhydrase VA, mitochondrial [Source:HGNC Symbol;Acc:HGNC:1377]	-2.52588544988253	0.0201016140414632
9765	ZFYVE16	zinc finger, FYVE domain containing 16 [Source:HGNC Symbol;Acc:HGNC:20756]	-1.70731141765809	0.0201299276102036
54726	OTUD4	OTU deubiquitinase 4 [Source:HGNC Symbol;Acc:HGNC:24949]	-1.03496494730642	0.0204182858824205
102157402	TAF9	TAF9 RNA polymerase II, TATA box binding protein (TBP)-associated factor, 32kDa [Source:HGNC Symbol;Acc:HGNC:11542]	-0.69568773550148	0.0204182858824205
9759	HDAC4	histone deacetylase 4 [Source:HGNC Symbol;Acc:HGNC:14063]	-0.87925236237039	0.0204441735506507
84908	FAM136A	family with sequence similarity 136, member A [Source:HGNC Symbol;Acc:HGNC:25911]	-0.566986298182803	0.0204769726139651
84081	NSRP1	nuclear speckle splicing regulatory protein 1 [Source:HGNC Symbol;Acc:HGNC:25305]	-0.625527253742406	0.020604308509514
990	CDC6	cell division cycle 6 [Source:HGNC Symbol;Acc:HGNC:1744]	-2.51064881001454	0.0206743166473412
55589	BMP2K	BMP2 inducible kinase [Source:HGNC Symbol;Acc:HGNC:18041]	-0.852051072654009	0.021116483217455
115992	RNF166	ring finger protein 166 [Source:HGNC Symbol;Acc:HGNC:28856]	-1.01357628458372	0.0213891847822322
5742	PTGS1	prostaglandin-endoperoxide synthase 1 (prostaglandin G/H synthase and cyclooxygenase) [Source:HGNC Symbol;Acc:HGNC:9604]	-0.47835545606243	0.021450807635494
760	CA2	carbonic anhydrase II [Source:HGNC Symbol;Acc:HGNC:1373]	-1.46218186751571	0.0214656054037579
127602	DNAH14	dynein, axonemal, heavy chain 14 [Source:HGNC Symbol;Acc:HGNC:2945]	-1.22912554669165	0.0215373675405509
54663	WDR74	WD repeat domain 74 [Source:HGNC Symbol;Acc:HGNC:25529]	-1.01236926678305	0.0216290664196794
8939	FUBP3	far upstream element (FUSE) binding protein 3 [Source:HGNC Symbol;Acc:HGNC:4005]	-0.346061204833736	0.0216601139534187
84128	WDR75	WD repeat domain 75 [Source:HGNC Symbol;Acc:HGNC:25725]	-0.937855025995911	0.0216601139534187
10940	POP1	processing of precursor 1, ribonuclease P/MRP subunit (S. cerevisiae) [Source:HGNC Symbol;Acc:HGNC:30129]	-0.836171337387795	0.0218413839692885
4869	NPM1	nucleophosmin (nucleolar phosphoprotein B23, numatrin) [Source:HGNC Symbol;Acc:HGNC:7910]	-0.852381941105533	0.0219236983112556
10008	KCNE3	potassium channel, voltage gated subfamily E regulatory beta subunit 3 [Source:HGNC Symbol;Acc:HGNC:6243]	-0.807542733388599	0.0219491391261765
3182	HNRNPAB	heterogeneous nuclear ribonucleoprotein A/B [Source:HGNC Symbol;Acc:HGNC:5034]	-0.928455012365164	0.0219491391261765
100507582	BHLHE40-AS1	BHLHE40 antisense RNA 1 [Source:HGNC Symbol;Acc:HGNC:44471]	-1.94364572720743	0.0220713461748702
3066	HDAC2	histone deacetylase 2 [Source:HGNC Symbol;Acc:HGNC:4853]	-0.590488682595566	0.0220762367983147
23545	ATP6V0A2	ATPase, H+ transporting, lysosomal V0 subunit a2 [Source:HGNC Symbol;Acc:HGNC:18481]	-0.596634226674172	0.0220765958423593
29015	SLC43A3	solute carrier family 43, member 3 [Source:HGNC Symbol;Acc:HGNC:17466]	-0.584279631319513	0.0220962294589893
5471	PPAT	phosphoribosyl pyrophosphate amidotransferase [Source:HGNC Symbol;Acc:HGNC:9238]	-1.0912331122997	0.0220986880105668
64759	TNS3	tensin 3 [Source:HGNC Symbol;Acc:HGNC:21616]	-0.778015189607511	0.0225237022682686
712	C1QA	complement component 1, q subcomponent, A chain [Source:HGNC Symbol;Acc:HGNC:1241]	-1.66436088803856	0.0226326878630268
3156	HMGCR	3-hydroxy-3-methylglutaryl-CoA reductase [Source:HGNC Symbol;Acc:HGNC:5006]	-0.700418722434423	0.0226326878630268
7357	UGCG	UDP-glucose ceramide glucosyltransferase [Source:HGNC Symbol;Acc:HGNC:12524]	-1.07053219165439	0.0226437291191543
79188	TMEM43	transmembrane protein 43 [Source:HGNC Symbol;Acc:HGNC:28472]	-0.924716921679436	0.0227916669203718
120939	TMEM52B	transmembrane protein 52B [Source:HGNC Symbol;Acc:HGNC:26438]	-2.16444016427842	0.0228291908584081
54847	SIDT1	SID1 transmembrane family, member 1 [Source:HGNC Symbol;Acc:HGNC:25967]	-1.24006399415483	0.0229553396475714
7753	ZNF202	zinc finger protein 202 [Source:HGNC Symbol;Acc:HGNC:12994]	-0.893154786910235	0.0229858653903529
10615	SPAG5	sperm associated antigen 5 [Source:HGNC Symbol;Acc:HGNC:13452]	-1.2444797976489	0.0230943939191074
1871	E2F3	E2F transcription factor 3 [Source:HGNC Symbol;Acc:HGNC:3115]	-0.697292442662111	0.0233455044085914
55086	CXorf57	chromosome X open reading frame 57 [Source:HGNC Symbol;Acc:HGNC:25486]	-1.19300583514148	0.0233795405193558
91749	KIAA1919	KIAA1919 [Source:HGNC Symbol;Acc:HGNC:21053]	-0.652972263466297	0.0234841263778463
22905	EPN2	epsin 2 [Source:HGNC Symbol;Acc:HGNC:18639]	-0.89054448935461	0.0236309862903818
3569	IL6	interleukin 6 [Source:HGNC Symbol;Acc:HGNC:6018]	-2.66560915767853	0.0237130211693654
5782	PTPN12	protein tyrosine phosphatase, non-receptor type 12 [Source:HGNC Symbol;Acc:HGNC:9645]	-1.03708033430726	0.0240631887331661
6129	RPL7	ribosomal protein L7 [Source:HGNC Symbol;Acc:HGNC:10363]	-0.999774239633212	0.0240631887331661
65083	NOL6	nucleolar protein 6 (RNA-associated) [Source:HGNC Symbol;Acc:HGNC:19910]	-0.966804564230379	0.0240946816106114
8491	MAP4K3	mitogen-activated protein kinase kinase kinase kinase 3 [Source:HGNC Symbol;Acc:HGNC:6865]	-1.09316908730246	0.0240989829044968
55667	DENND4C	DENN/MADD domain containing 4C [Source:HGNC Symbol;Acc:HGNC:26079]	-1.18337161389575	0.024129247016043
56252	YLPM1	YLP motif containing 1 [Source:HGNC Symbol;Acc:HGNC:17798]	-0.496848320836305	0.0241968877226421
54442	KCTD5	potassium channel tetramerization domain containing 5 [Source:HGNC Symbol;Acc:HGNC:21423]	-0.621192286929762	0.0241968877226421
3356	HTR2A	5-hydroxytryptamine (serotonin) receptor 2A, G protein-coupled [Source:HGNC Symbol;Acc:HGNC:5293]	-2.81141356815207	0.0243415094463751
8624	PSMG1	proteasome (prosome, macropain) assembly chaperone 1 [Source:HGNC Symbol;Acc:HGNC:3043]	-0.827004323382399	0.0243415094463751
6541	SLC7A1	solute carrier family 7 (cationic amino acid transporter, y+ system), member 1 [Source:HGNC Symbol;Acc:HGNC:11057]	-1.60187178642176	0.0245718428588879
56931	DUS3L	dihydrouridine synthase 3-like (S. cerevisiae) [Source:HGNC Symbol;Acc:HGNC:26920]	-1.02911745182942	0.0246292563867028
6204	RPS10	ribosomal protein S10 [Source:HGNC Symbol;Acc:HGNC:10383]	-1.05055409705735	0.0246519320609909
140710	SOGA1	suppressor of glucose, autophagy associated 1 [Source:HGNC Symbol;Acc:HGNC:16111]	-0.640059467917635	0.0247370071111512
54680	ZNHIT6	zinc finger, HIT-type containing 6 [Source:HGNC Symbol;Acc:HGNC:26089]	-0.732133006104904	0.0247370071111512
55647	RAB20	RAB20, member RAS oncogene family [Source:HGNC Symbol;Acc:HGNC:18260]	-0.86027538624855	0.0248522028465806
9080	CLDN9	claudin 9 [Source:HGNC Symbol;Acc:HGNC:2051]	-1.59261732711587	0.0249043864411385
343413	FCRL6	Fc receptor-like 6 [Source:HGNC Symbol;Acc:HGNC:31910]	-1.5875398001839	0.025299441898891
55308	DDX19A	DEAD (Asp-Glu-Ala-Asp) box polypeptide 19A [Source:HGNC Symbol;Acc:HGNC:25628]	-0.587725550707203	0.0253486329933309
100506136	SHFM1	split hand/foot malformation (ectrodactyly) type 1 [Source:HGNC Symbol;Acc:HGNC:10845]	-0.378883259643295	0.0254388121317907
9156	EXO1	exonuclease 1 [Source:HGNC Symbol;Acc:HGNC:3511]	-2.9315116947928	0.0255956407558046
81573	ANKRD13C	ankyrin repeat domain 13C [Source:HGNC Symbol;Acc:HGNC:25374]	-0.492577711080075	0.0257856268465165
5571	PRKAG1	protein kinase, AMP-activated, gamma 1 non-catalytic subunit [Source:HGNC Symbol;Acc:HGNC:9385]	-0.493498974258778	0.0259628909652889
146722	CD300LF	CD300 molecule-like family member f [Source:HGNC Symbol;Acc:HGNC:29883]	-1.49306120740382	0.0260056622989566
220107	DLEU7	deleted in lymphocytic leukemia, 7 [Source:HGNC Symbol;Acc:HGNC:17567]	-1.96282424189608	0.0262549637340432
80975	TMPRSS5	transmembrane protease, serine 5 [Source:HGNC Symbol;Acc:HGNC:14908]	-0.901464306083814	0.0263776954012751
79719	AAGAB	alpha- and gamma-adaptin binding protein [Source:HGNC Symbol;Acc:HGNC:25662]	-0.725083589314096	0.0265912700169931
29063	ZCCHC4	zinc finger, CCHC domain containing 4 [Source:HGNC Symbol;Acc:HGNC:22917]	-1.03345107759344	0.0266245938905654
4790	NFKB1	nuclear factor of kappa light polypeptide gene enhancer in B-cells 1 [Source:HGNC Symbol;Acc:HGNC:7794]	-1.09211266754193	0.0268669521521031
8531	YBX3	Y box binding protein 3 [Source:HGNC Symbol;Acc:HGNC:2428]	-0.492578421791867	0.0268780959158288
5432	POLR2C	polymerase (RNA) II (DNA directed) polypeptide C, 33kDa [Source:HGNC Symbol;Acc:HGNC:9189]	-0.441401859439727	0.0268827488470557
731220	RFX8	RFX family member 8, lacking RFX DNA binding domain [Source:HGNC Symbol;Acc:HGNC:37253]	-4.00798323998321	0.0269588804525272
2288	FKBP4	FK506 binding protein 4, 59kDa [Source:HGNC Symbol;Acc:HGNC:3720]	-1.01909598075035	0.0269588804525272
10166	SLC25A15	solute carrier family 25 (mitochondrial carrier; ornithine transporter) member 15 [Source:HGNC Symbol;Acc:HGNC:10985]	-1.46462896000664	0.0269655038716259
26995	TRUB2	TruB pseudouridine (psi) synthase family member 2 [Source:HGNC Symbol;Acc:HGNC:17170]	-0.525179065794073	0.0270347108819869
51263	MRPL30	mitochondrial ribosomal protein L30 [Source:HGNC Symbol;Acc:HGNC:14036]	-0.743936606558856	0.0270347108819869
23075	SWAP70	SWAP switching B-cell complex 70kDa subunit [Source:HGNC Symbol;Acc:HGNC:17070]	-0.806949208302975	0.027119779836087
8667	EIF3H	eukaryotic translation initiation factor 3, subunit H [Source:HGNC Symbol;Acc:HGNC:3273]	-0.310159578158726	0.0273611208844913
9646	CTR9	CTR9, Paf1/RNA polymerase II complex component [Source:HGNC Symbol;Acc:HGNC:16850]	-0.727059094738209	0.0274282166713053
2329	FMO4	flavin containing monooxygenase 4 [Source:HGNC Symbol;Acc:HGNC:3772]	-0.829245827836715	0.0274282166713053
6945	MLX	MLX, MAX dimerization protein [Source:HGNC Symbol;Acc:HGNC:11645]	-0.418054126576878	0.0276665271824959
25766	PRPF40B	PRP40 pre-mRNA processing factor 40 homolog B (S. cerevisiae) [Source:HGNC Symbol;Acc:HGNC:25031]	-1.15941001605613	0.0277761510521398
25895	METTL21B	methyltransferase like 21B [Source:HGNC Symbol;Acc:HGNC:24936]	-0.486830885803527	0.0283842332929892
140735	DYNLL2	dynein, light chain, LC8-type 2 [Source:HGNC Symbol;Acc:HGNC:24596]	-0.446849965121888	0.0283842332929892
92092	ZC3HAV1L	zinc finger CCCH-type, antiviral 1-like [Source:HGNC Symbol;Acc:HGNC:22423]	-1.16126462355573	0.0283880914012063
138199	C9orf41	chromosome 9 open reading frame 41 [Source:HGNC Symbol;Acc:HGNC:23435]	-1.03648000387743	0.0283967050019023
10471	PFDN6	prefoldin subunit 6 [Source:HGNC Symbol;Acc:HGNC:4926]	-0.608712353630916	0.0283967050019023
150771	ITPRIPL1	inositol 1,4,5-trisphosphate receptor interacting protein-like 1 [Source:HGNC Symbol;Acc:HGNC:29371]	-1.72707640000899	0.0286126863660962
25902	MTHFD1L	methylenetetrahydrofolate dehydrogenase (NADP+ dependent) 1-like [Source:HGNC Symbol;Acc:HGNC:21055]	-0.647513054553107	0.0286345858985885
22936	ELL2	elongation factor, RNA polymerase II, 2 [Source:HGNC Symbol;Acc:HGNC:17064]	-1.01785001850944	0.0286951947067941
6206	RPS12	ribosomal protein S12 [Source:HGNC Symbol;Acc:HGNC:10385]	-0.66160603309383	0.0287831588116942
81545	FBXO38	F-box protein 38 [Source:HGNC Symbol;Acc:HGNC:28844]	-0.604125103946561	0.0290544982043359
114836	SLAMF6	SLAM family member 6 [Source:HGNC Symbol;Acc:HGNC:21392]	-1.28827023668172	0.02907682368876
6427	SRSF2	serine/arginine-rich splicing factor 2 [Source:HGNC Symbol;Acc:HGNC:10783]	-0.644522925598678	0.0292340677795656
375033	PEAR1	platelet endothelial aggregation receptor 1 [Source:HGNC Symbol;Acc:HGNC:33631]	-1.83342129504628	0.0294108946715407
2857	GPR34	G protein-coupled receptor 34 [Source:HGNC Symbol;Acc:HGNC:4490]	-1.73615129205012	0.0295211040988394
285550	FAM200B	family with sequence similarity 200, member B [Source:HGNC Symbol;Acc:HGNC:27740]	-0.824926639752126	0.0297161807715617
3976	LIF	leukemia inhibitory factor [Source:HGNC Symbol;Acc:HGNC:6596]	-1.79760387001248	0.0297309105044855
28957	MRPS28	mitochondrial ribosomal protein S28 [Source:HGNC Symbol;Acc:HGNC:14513]	-0.569721081858317	0.0298036271434299
90417	KNSTRN	kinetochore-localized astrin/SPAG5 binding protein [Source:HGNC Symbol;Acc:HGNC:30767]	-0.727154843502416	0.0298054875426652
63914	SMIM8	small integral membrane protein 8 [Source:HGNC Symbol;Acc:HGNC:21401]	-0.757608212303813	0.0299472368780031
57172	CAMK1G	calcium/calmodulin-dependent protein kinase IG [Source:HGNC Symbol;Acc:HGNC:14585]	-1.62441550797274	0.0301099056707922
4921	DDR2	discoidin domain receptor tyrosine kinase 2 [Source:HGNC Symbol;Acc:HGNC:2731]	-1.31803293354247	0.0302010223642888
3075	CFH	complement factor H [Source:HGNC Symbol;Acc:HGNC:4883]	-2.42910208491361	0.0306327356981636
4507	MTAP	methylthioadenosine phosphorylase [Source:HGNC Symbol;Acc:HGNC:7413]	-0.68375042168055	0.0308470805848871
23127	COLGALT2	collagen beta(1-O)galactosyltransferase 2 [Source:HGNC Symbol;Acc:HGNC:16790]	-1.56433173549235	0.0309660360138813
84695	LOXL3	lysyl oxidase-like 3 [Source:HGNC Symbol;Acc:HGNC:13869]	-0.710578166550041	0.0310652460466418
10038	PARP2	poly (ADP-ribose) polymerase 2 [Source:HGNC Symbol;Acc:HGNC:272]	-0.458538224253972	0.0310677050003954
1058	CENPA	centromere protein A [Source:HGNC Symbol;Acc:HGNC:1851]	-1.73673141752441	0.0311240137582161
92399	MRRF	mitochondrial ribosome recycling factor [Source:HGNC Symbol;Acc:HGNC:7234]	-0.467360565334259	0.0311240137582161
26119	LDLRAP1	low density lipoprotein receptor adaptor protein 1 [Source:HGNC Symbol;Acc:HGNC:18640]	-0.876125016096083	0.031168015649807
1104	RCC1	regulator of chromosome condensation 1 [Source:HGNC Symbol;Acc:HGNC:1913]	-0.700968952000931	0.0311993021782665
51514	DTL	denticleless E3 ubiquitin protein ligase homolog (Drosophila) [Source:HGNC Symbol;Acc:HGNC:30288]	-2.92563588054758	0.0316569811548014
25903	OLFML2B	olfactomedin-like 2B [Source:HGNC Symbol;Acc:HGNC:24558]	-2.239703982491	0.0316711783705718
5208	PFKFB2	6-phosphofructo-2-kinase/fructose-2,6-biphosphatase 2 [Source:HGNC Symbol;Acc:HGNC:8873]	-0.818354275544325	0.0316920885160646
5469	MED1	mediator complex subunit 1 [Source:HGNC Symbol;Acc:HGNC:9234]	-0.489470332800488	0.0319388955904667
104	ADARB1	adenosine deaminase, RNA-specific, B1 [Source:HGNC Symbol;Acc:HGNC:226]	-1.09172485573284	0.0319408873804669
51347	TAOK3	TAO kinase 3 [Source:HGNC Symbol;Acc:HGNC:18133]	-0.527684800448563	0.0320482311347946
58512	DLGAP3	discs, large (Drosophila) homolog-associated protein 3 [Source:HGNC Symbol;Acc:HGNC:30368]	-1.75680520343831	0.0321524858848278
80207	OPA3	optic atrophy 3 (autosomal recessive, with chorea and spastic paraplegia) [Source:HGNC Symbol;Acc:HGNC:8142]	-0.553482241959097	0.0322828536004821
5205	ATP8B1	ATPase, aminophospholipid transporter, class I, type 8B, member 1 [Source:HGNC Symbol;Acc:HGNC:3706]	-1.04545853615609	0.0322936129243693
144108	SPTY2D1	SPT2, Suppressor of Ty, domain containing 1 (S. cerevisiae) [Source:HGNC Symbol;Acc:HGNC:26818]	-0.549562436360502	0.0323273601938842
220032	GDPD4	glycerophosphodiester phosphodiesterase domain containing 4 [Source:HGNC Symbol;Acc:HGNC:24849]	-2.57814913817803	0.032363998951505
7074	TIAM1	T-cell lymphoma invasion and metastasis 1 [Source:HGNC Symbol;Acc:HGNC:11805]	-1.01213866635698	0.0324162965976698
57539	WDR35	WD repeat domain 35 [Source:HGNC Symbol;Acc:HGNC:29250]	-1.36746568514456	0.0324162965976698
643180	CCT6P3	chaperonin containing TCP1, subunit 6 (zeta) pseudogene 3 [Source:HGNC Symbol;Acc:HGNC:35137]	-0.892347269503156	0.0324452317394615
71	ACTG1	actin gamma 1 [Source:HGNC Symbol;Acc:HGNC:144]	-0.821643372855369	0.032502134408752
493829	TRIM72	tripartite motif containing 72, E3 ubiquitin protein ligase [Source:HGNC Symbol;Acc:HGNC:32671]	-1.5910188705968	0.032589613765966
284723	SLC25A34	solute carrier family 25, member 34 [Source:HGNC Symbol;Acc:HGNC:27653]	-1.19140183821548	0.0326448556678533
55617	TASP1	taspase, threonine aspartase, 1 [Source:HGNC Symbol;Acc:HGNC:15859]	-0.834823362878082	0.0329812891873759
57583	TMEM181	transmembrane protein 181 [Source:HGNC Symbol;Acc:HGNC:20958]	-0.881673195657189	0.0329973019498695
138948	DBH-AS1	DBH antisense RNA 1 [Source:HGNC Symbol;Acc:HGNC:24155]	-1.56736279284791	0.0330427274587343
140862	ISM1	isthmin 1, angiogenesis inhibitor [Source:HGNC Symbol;Acc:HGNC:16213]	-3.81867471149207	0.0332546769924054
60488	MRPS35	mitochondrial ribosomal protein S35 [Source:HGNC Symbol;Acc:HGNC:16635]	-0.72853970598697	0.0332793822383778
55833	UBAP2	ubiquitin associated protein 2 [Source:HGNC Symbol;Acc:HGNC:14185]	-0.344957535253156	0.0334980939319995
6188	RPS3	ribosomal protein S3 [Source:HGNC Symbol;Acc:HGNC:10420]	-0.687328994548305	0.0335266981821564
284207	METRNL	meteorin, glial cell differentiation regulator-like [Source:HGNC Symbol;Acc:HGNC:27584]	-0.995510580329916	0.033572484558801
440138	ALG11	ALG11, alpha-1,2-mannosyltransferase [Source:HGNC Symbol;Acc:HGNC:32456]	-0.779635826323273	0.0336298034639474
5917	RARS	arginyl-tRNA synthetase [Source:HGNC Symbol;Acc:HGNC:9870]	-0.776780103096641	0.033702854101608
102724493	GATM	glycine amidinotransferase (L-arginine:glycine amidinotransferase) [Source:HGNC Symbol;Acc:HGNC:4175]	-0.875285899812409	0.033702854101608
9133	CCNB2	cyclin B2 [Source:HGNC Symbol;Acc:HGNC:1580]	-1.11327284742383	0.0337085667757867
102724826	ZNF337-AS1	ZNF337 antisense RNA 1 [Source:HGNC Symbol;Acc:HGNC:40759]	-1.71689532220627	0.0337776876898385
64284	RAB17	RAB17, member RAS oncogene family [Source:HGNC Symbol;Acc:HGNC:16523]	-2.0710306915043	0.0338033145564379
81620	CDT1	chromatin licensing and DNA replication factor 1 [Source:HGNC Symbol;Acc:HGNC:24576]	-1.84546924438754	0.0338253445615875
148713	PTPRVP	protein tyrosine phosphatase, receptor type, V, pseudogene [Source:HGNC Symbol;Acc:HGNC:13421]	-1.78755638233301	0.0338863998544023
23150	FRMD4B	FERM domain containing 4B [Source:HGNC Symbol;Acc:HGNC:24886]	-1.39542536530921	0.0341057510264576
1230	CCR1	chemokine (C-C motif) receptor 1 [Source:HGNC Symbol;Acc:HGNC:1602]	-1.02373991043741	0.0342398988852355
10694	CCT8	chaperonin containing TCP1, subunit 8 (theta) [Source:HGNC Symbol;Acc:HGNC:1623]	-0.855760120745384	0.0343563534673347
161742	SPRED1	sprouty-related, EVH1 domain containing 1 [Source:HGNC Symbol;Acc:HGNC:20249]	-1.97221714891817	0.0343737779181358
27252	KLHL20	kelch-like family member 20 [Source:HGNC Symbol;Acc:HGNC:25056]	-0.527888621786197	0.0344671972234773
2171	FABP5	fatty acid binding protein 5 (psoriasis-associated) [Source:HGNC Symbol;Acc:HGNC:3560]	-0.839759543474934	0.0346554379473517
662	BNIP1	BCL2/adenovirus E1B 19kDa interacting protein 1 [Source:HGNC Symbol;Acc:HGNC:1082]	-0.717973905041561	0.0347245888849086
7408	VASP	vasodilator-stimulated phosphoprotein [Source:HGNC Symbol;Acc:HGNC:12652]	-0.719315366093788	0.0347708363025446
11326	VSIG4	V-set and immunoglobulin domain containing 4 [Source:HGNC Symbol;Acc:HGNC:17032]	-1.16661205279989	0.0347708363025446
2919	CXCL1	chemokine (C-X-C motif) ligand 1 (melanoma growth stimulating activity, alpha) [Source:HGNC Symbol;Acc:HGNC:4602]	-2.9041124386411	0.0348002411121045
11051	NUDT21	nudix (nucleoside diphosphate linked moiety X)-type motif 21 [Source:HGNC Symbol;Acc:HGNC:13870]	-0.637985526375042	0.0348222769616659
51569	UFM1	ubiquitin-fold modifier 1 [Source:HGNC Symbol;Acc:HGNC:20597]	-0.916307904062897	0.034826326170865
1352	COX10	COX10 heme A:farnesyltransferase cytochrome c oxidase assembly factor [Source:HGNC Symbol;Acc:HGNC:2260]	-0.484096822578177	0.034886207995964
23760	PITPNB	phosphatidylinositol transfer protein, beta [Source:HGNC Symbol;Acc:HGNC:9002]	-0.710335118568998	0.034943274515786
199953	TMEM201	transmembrane protein 201 [Source:HGNC Symbol;Acc:HGNC:33719]	-0.833948437195908	0.034944810839851
388341	LRRC75A	leucine rich repeat containing 75A [Source:HGNC Symbol;Acc:HGNC:32403]	-1.52025151155548	0.0350209135290229
2864	FFAR1	free fatty acid receptor 1 [Source:HGNC Symbol;Acc:HGNC:4498]	-2.52938945495014	0.035022914128092
125144	LRRC75A-AS1	LRRC75A antisense RNA 1 [Source:HGNC Symbol;Acc:HGNC:28619]	-0.85221115737472	0.0351437884462181
91694	LONRF1	LON peptidase N-terminal domain and ring finger 1 [Source:HGNC Symbol;Acc:HGNC:26302]	-0.580971264325356	0.0353947630482891
114885	OSBPL11	oxysterol binding protein-like 11 [Source:HGNC Symbol;Acc:HGNC:16397]	-0.86915775568606	0.0354163833132585
55037	PTCD3	pentatricopeptide repeat domain 3 [Source:HGNC Symbol;Acc:HGNC:24717]	-0.644601941296897	0.0354900475742601
285381	DPH3	diphthamide biosynthesis 3 [Source:HGNC Symbol;Acc:HGNC:27717]	-0.878110509270874	0.0354900475742601
714	C1QC	complement component 1, q subcomponent, C chain [Source:HGNC Symbol;Acc:HGNC:1245]	-1.70990415269666	0.0355362163235782
64860	ARMCX5	armadillo repeat containing, X-linked 5 [Source:HGNC Symbol;Acc:HGNC:25772]	-0.669000123675849	0.0357009775210081
6875	TAF4B	TAF4b RNA polymerase II, TATA box binding protein (TBP)-associated factor, 105kDa [Source:HGNC Symbol;Acc:HGNC:11538]	-1.3917251400163	0.0357607437908536
4807	NHLH1	nescient helix loop helix 1 [Source:HGNC Symbol;Acc:HGNC:7817]	-2.170609307928	0.0360680346033484
102724985	PDXDC1	pyridoxal-dependent decarboxylase domain containing 1 [Source:HGNC Symbol;Acc:HGNC:28995]	-0.400275404604038	0.0362047888509989
692212	SNORD99	small nucleolar RNA, C/D box 99 [Source:HGNC Symbol;Acc:HGNC:32762]	-1.47714752000072	0.0362461865146752
79960	JADE1	jade family PHD finger 1 [Source:HGNC Symbol;Acc:HGNC:30027]	-1.18817467072386	0.0363827615436606
55527	FEM1A	fem-1 homolog a (C. elegans) [Source:HGNC Symbol;Acc:HGNC:16934]	-0.976966736217021	0.0363827615436606
6399	TRAPPC2	trafficking protein particle complex 2 [Source:HGNC Symbol;Acc:HGNC:23068]	-0.622658639697226	0.0363827615436606
9616	RNF7	ring finger protein 7 [Source:HGNC Symbol;Acc:HGNC:10070]	-0.541245238218675	0.0364545423204275
79691	QTRTD1	queuine tRNA-ribosyltransferase domain containing 1 [Source:HGNC Symbol;Acc:HGNC:25771]	-0.836164311115013	0.0365054459597157
414062	CCL3L3	chemokine (C-C motif) ligand 3-like 3 [Source:HGNC Symbol;Acc:HGNC:30554]	-2.55563427647828	0.0365986928158507
5378	PMS1	PMS1 postmeiotic segregation increased 1 (S. cerevisiae) [Source:HGNC Symbol;Acc:HGNC:9121]	-0.85301709628834	0.0366576340256709
153443	SRFBP1	serum response factor binding protein 1 [Source:HGNC Symbol;Acc:HGNC:26333]	-0.977235808819638	0.0366576340256709
353324	SPATA12	spermatogenesis associated 12 [Source:HGNC Symbol;Acc:HGNC:23221]	-1.80503396201407	0.0366576340256709
101928143	NUMB	numb homolog (Drosophila) [Source:HGNC Symbol;Acc:HGNC:8060]	-0.778393184552058	0.0367890724472007
340591	CA5BP1	carbonic anhydrase VB pseudogene 1 [Source:HGNC Symbol;Acc:HGNC:29544]	-0.8577824561003	0.0369390038974871
5511	PPP1R8	protein phosphatase 1, regulatory subunit 8 [Source:HGNC Symbol;Acc:HGNC:9296]	-0.41089018379553	0.037209154973831
1870	E2F2	E2F transcription factor 2 [Source:HGNC Symbol;Acc:HGNC:3114]	-2.89150791005539	0.0373935067301377
55621	TRMT1	tRNA methyltransferase 1 homolog (S. cerevisiae) [Source:HGNC Symbol;Acc:HGNC:25980]	-1.08800118739018	0.037433342649471
23166	STAB1	stabilin 1 [Source:HGNC Symbol;Acc:HGNC:18628]	-2.4603745042919	0.0374891533878114
81887	LAS1L	LAS1-like (S. cerevisiae) [Source:HGNC Symbol;Acc:HGNC:25726]	-0.492254690163559	0.0375077065121574
85028	SNHG12	small nucleolar RNA host gene 12 (non-protein coding) [Source:HGNC Symbol;Acc:HGNC:30062]	-1.10166090406237	0.0375296897112189
3267	AGFG1	ArfGAP with FG repeats 1 [Source:HGNC Symbol;Acc:HGNC:5175]	-0.726924014532402	0.0377933750825752
161823	ADAL	adenosine deaminase-like [Source:HGNC Symbol;Acc:HGNC:31853]	-0.861663312326931	0.0382611029576787
5028	P2RY1	purinergic receptor P2Y, G-protein coupled, 1 [Source:HGNC Symbol;Acc:HGNC:8539]	-1.84076624609756	0.0383489211017703
55852	TEX2	testis expressed 2 [Source:HGNC Symbol;Acc:HGNC:30884]	-1.63045205034705	0.0384472009630303
10926	DBF4	DBF4 zinc finger [Source:HGNC Symbol;Acc:HGNC:17364]	-1.28064447802554	0.0387490461288363
54622	ARL15	ADP-ribosylation factor-like 15 [Source:HGNC Symbol;Acc:HGNC:25945]	-0.948421893613384	0.038773402683713
8318	CDC45	cell division cycle 45 [Source:HGNC Symbol;Acc:HGNC:1739]	-2.81686385095287	0.0388366030186475
6461	SHB	Src homology 2 domain containing adaptor protein B [Source:HGNC Symbol;Acc:HGNC:10838]	-1.09571323203068	0.0389261626870614
283089	WDR11-AS1	WDR11 antisense RNA 1 [Source:HGNC Symbol;Acc:HGNC:27437]	-2.30759852628592	0.039016862695749
100506469	TMEM147-AS1	TMEM147 antisense RNA 1 [Source:HGNC Symbol;Acc:HGNC:51273]	-0.796355291621847	0.0396538513764084
54815	GATAD2A	GATA zinc finger domain containing 2A [Source:HGNC Symbol;Acc:HGNC:29989]	-0.71699493710164	0.0396884497813744
51692	CPSF3	cleavage and polyadenylation specific factor 3, 73kDa [Source:HGNC Symbol;Acc:HGNC:2326]	-0.680318698278957	0.0398611610717924
27229	TUBGCP4	tubulin, gamma complex associated protein 4 [Source:HGNC Symbol;Acc:HGNC:16691]	-0.567137002069005	0.0399859250905488
55070	DET1	de-etiolated homolog 1 (Arabidopsis) [Source:HGNC Symbol;Acc:HGNC:25477]	-0.767282764716575	0.0400349473915486
81892	SLIRP	SRA stem-loop interacting RNA binding protein [Source:HGNC Symbol;Acc:HGNC:20495]	-0.589195299641464	0.0400709543168652
55278	QRSL1	glutaminyl-tRNA synthase (glutamine-hydrolyzing)-like 1 [Source:HGNC Symbol;Acc:HGNC:21020]	-0.567156085468701	0.040224316526275
3759	KCNJ2	potassium channel, inwardly rectifying subfamily J, member 2 [Source:HGNC Symbol;Acc:HGNC:6263]	-2.03730242710347	0.040353066835718
84450	ZNF512	zinc finger protein 512 [Source:HGNC Symbol;Acc:HGNC:29380]	-0.91655063076047	0.0404065509702426
155400	NSUN5P1	NOP2/Sun domain family, member 5 pseudogene 1 [Source:HGNC Symbol;Acc:HGNC:19146]	-1.11234637627829	0.0405507804159319
728026	PTMA	prothymosin, alpha [Source:HGNC Symbol;Acc:HGNC:9623]	-0.447723211088238	0.0410980276274375
27235	COQ2	coenzyme Q2 4-hydroxybenzoate polyprenyltransferase [Source:HGNC Symbol;Acc:HGNC:25223]	-0.644039147572016	0.0413157878604954
51373	MRPS17	mitochondrial ribosomal protein S17 [Source:HGNC Symbol;Acc:HGNC:14047]	-0.928787170580395	0.041540114975028
9529	BAG5	BCL2-associated athanogene 5 [Source:HGNC Symbol;Acc:HGNC:941]	-0.871679882592643	0.0415455223572301
100506365	OTUD6B-AS1	OTUD6B antisense RNA 1 (head to head) [Source:HGNC Symbol;Acc:HGNC:50466]	-0.905570575435319	0.0421091650835465
53831	GPR84	G protein-coupled receptor 84 [Source:HGNC Symbol;Acc:HGNC:4535]	-1.7363550547729	0.0423471973584385
100037417	DDTL	D-dopachrome tautomerase-like [Source:HGNC Symbol;Acc:HGNC:33446]	-1.18443640827524	0.0423471973584385
9768	KIAA0101	KIAA0101 [Source:HGNC Symbol;Acc:HGNC:28961]	-3.17646438824735	0.0423471973584385
11097	NUPL2	nucleoporin like 2 [Source:HGNC Symbol;Acc:HGNC:17010]	-0.509963899998099	0.0423471973584385
57460	PPM1H	protein phosphatase, Mg2+/Mn2+ dependent, 1H [Source:HGNC Symbol;Acc:HGNC:18583]	-0.857409178571317	0.0423753411170745
378	ARF4	ADP-ribosylation factor 4 [Source:HGNC Symbol;Acc:HGNC:655]	-0.53584438959217	0.0424246412811982
154807	VKORC1L1	vitamin K epoxide reductase complex, subunit 1-like 1 [Source:HGNC Symbol;Acc:HGNC:21492]	-0.795282734519173	0.0424514480910298
220988	HNRNPA3	heterogeneous nuclear ribonucleoprotein A3 [Source:HGNC Symbol;Acc:HGNC:24941]	-0.9240301642573	0.0424798257118192
10090	UST	uronyl-2-sulfotransferase [Source:HGNC Symbol;Acc:HGNC:17223]	-1.10625174263007	0.0424826549416425
22826	DNAJC8	DnaJ (Hsp40) homolog, subfamily C, member 8 [Source:HGNC Symbol;Acc:HGNC:15470]	-0.469604229614142	0.0427359081621706
163859	SDE2	SDE2 telomere maintenance homolog (S. pombe) [Source:HGNC Symbol;Acc:HGNC:26643]	-0.692641639993517	0.0428056017754754
57514	ARHGAP31	Rho GTPase activating protein 31 [Source:HGNC Symbol;Acc:HGNC:29216]	-0.585725900197969	0.0430005715371085
1802	DPH2	DPH2 homolog (S. cerevisiae) [Source:HGNC Symbol;Acc:HGNC:3004]	-0.767036621369568	0.04302183714778
27291	R3HCC1L	R3H domain and coiled-coil containing 1-like [Source:HGNC Symbol;Acc:HGNC:23512]	-0.431549311599905	0.0432825974263204
140838	NANP	N-acetylneuraminic acid phosphatase [Source:HGNC Symbol;Acc:HGNC:16140]	-0.720925135207748	0.0432866817734961
9034	CCRL2	chemokine (C-C motif) receptor-like 2 [Source:HGNC Symbol;Acc:HGNC:1612]	-0.511309766201626	0.0433384855723668
163131	ZNF780B	zinc finger protein 780B [Source:HGNC Symbol;Acc:HGNC:33109]	-1.27907485262342	0.0438473454278382
102723899	CLDN12	claudin 12 [Source:HGNC Symbol;Acc:HGNC:2034]	-0.900334835801198	0.0438879240160982
23	ABCF1	ATP-binding cassette, sub-family F (GCN20), member 1 [Source:HGNC Symbol;Acc:HGNC:70]	-0.477055800397195	0.0438879240160982
516	ATP5G1	ATP synthase, H+ transporting, mitochondrial Fo complex, subunit C1 (subunit 9) [Source:HGNC Symbol;Acc:HGNC:841]	-0.499199213382714	0.044018842168358
54675	CRLS1	cardiolipin synthase 1 [Source:HGNC Symbol;Acc:HGNC:16148]	-0.4433574217892	0.0440246193901996
57466	SCAF4	SR-related CTD-associated factor 4 [Source:HGNC Symbol;Acc:HGNC:19304]	-0.400978693289014	0.0445183718444477
1030	CDKN2B	cyclin-dependent kinase inhibitor 2B (p15, inhibits CDK4) [Source:HGNC Symbol;Acc:HGNC:1788]	-1.54080308634348	0.0446252555154954
1398	CRK	v-crk avian sarcoma virus CT10 oncogene homolog [Source:HGNC Symbol;Acc:HGNC:2362]	-0.632513028257618	0.0446521747412585
128061	C1orf131	chromosome 1 open reading frame 131 [Source:HGNC Symbol;Acc:HGNC:25332]	-0.489984027516779	0.0446794037895425
55486	PARL	presenilin associated, rhomboid-like [Source:HGNC Symbol;Acc:HGNC:18253]	-0.475559396369959	0.0447792188600058
100507347	VIM-AS1	VIM antisense RNA 1 [Source:HGNC Symbol;Acc:HGNC:44879]	-1.46665892969363	0.0448940687549528
125476	INO80C	INO80 complex subunit C [Source:HGNC Symbol;Acc:HGNC:26994]	-0.732932731130711	0.0452967997552925
983	CDK1	cyclin-dependent kinase 1 [Source:HGNC Symbol;Acc:HGNC:1722]	-3.23538675805939	0.0452967997552925
54807	ZNF586	zinc finger protein 586 [Source:HGNC Symbol;Acc:HGNC:25949]	-1.06067469088688	0.0459419566388371
3371	TNC	tenascin C [Source:HGNC Symbol;Acc:HGNC:5318]	-2.02978988535984	0.0461311898408792
708	C1QBP	complement component 1, q subcomponent binding protein [Source:HGNC Symbol;Acc:HGNC:1243]	-0.802094072667856	0.0461785836798252
5889	RAD51C	RAD51 paralog C [Source:HGNC Symbol;Acc:HGNC:9820]	-0.745893689692377	0.0461785836798252
9498	SLC4A8	solute carrier family 4, sodium bicarbonate cotransporter, member 8 [Source:HGNC Symbol;Acc:HGNC:11034]	-0.711654792030799	0.0462933825951859
10552	ARPC1A	actin related protein 2/3 complex, subunit 1A, 41kDa [Source:HGNC Symbol;Acc:HGNC:703]	-0.475167481394173	0.0464336356991874
51184	GPN3	GPN-loop GTPase 3 [Source:HGNC Symbol;Acc:HGNC:30186]	-0.531018609247589	0.0465054872453093
9394	HS6ST1	heparan sulfate 6-O-sulfotransferase 1 [Source:HGNC Symbol;Acc:HGNC:5201]	-1.38106299684571	0.046670429544927
78990	OTUB2	OTU deubiquitinase, ubiquitin aldehyde binding 2 [Source:HGNC Symbol;Acc:HGNC:20351]	-0.838036370790127	0.046670429544927
147138	TMC8	transmembrane channel-like 8 [Source:HGNC Symbol;Acc:HGNC:20474]	-1.17685055680921	0.0466849935810237
126364	LRRC25	leucine rich repeat containing 25 [Source:HGNC Symbol;Acc:HGNC:29806]	-1.25711143746248	0.0467900952582117
8243	SMC1A	structural maintenance of chromosomes 1A [Source:HGNC Symbol;Acc:HGNC:11111]	-0.50963632882334	0.0467900952582117
64746	ACBD3	acyl-CoA binding domain containing 3 [Source:HGNC Symbol;Acc:HGNC:15453]	-0.766710354289555	0.0470459003611758
10574	CCT7	chaperonin containing TCP1, subunit 7 (eta) [Source:HGNC Symbol;Acc:HGNC:1622]	-0.509789097251119	0.0471240143698106
64318	NOC3L	nucleolar complex associated 3 homolog (S. cerevisiae) [Source:HGNC Symbol;Acc:HGNC:24034]	-1.22674245554008	0.0471240143698106
5422	POLA1	polymerase (DNA directed), alpha 1, catalytic subunit [Source:HGNC Symbol;Acc:HGNC:9173]	-0.868648668604495	0.0472522485754356
401093	MBNL1-AS1	MBNL1 antisense RNA 1 [Source:HGNC Symbol;Acc:HGNC:44584]	-1.53774991442615	0.047321813252676
92106	OXNAD1	oxidoreductase NAD-binding domain containing 1 [Source:HGNC Symbol;Acc:HGNC:25128]	-0.91205311658715	0.0474468706583046
142	PARP1	poly (ADP-ribose) polymerase 1 [Source:HGNC Symbol;Acc:HGNC:270]	-0.511802494662837	0.0474778485289895
79828	METTL8	methyltransferase like 8 [Source:HGNC Symbol;Acc:HGNC:25856]	-0.503878651528802	0.0476164840573199
58505	OSTC	oligosaccharyltransferase complex subunit (non-catalytic) [Source:HGNC Symbol;Acc:HGNC:24448]	-0.653388399716244	0.0476669165394501
2130	EWSR1	EWS RNA-binding protein 1 [Source:HGNC Symbol;Acc:HGNC:3508]	-0.399207961738568	0.0478291691402462
401505	TOMM5	translocase of outer mitochondrial membrane 5 homolog (yeast) [Source:HGNC Symbol;Acc:HGNC:31369]	-0.756525650844729	0.0479224706339545
2339	FNTA	farnesyltransferase, CAAX box, alpha [Source:HGNC Symbol;Acc:HGNC:3782]	-0.535208973928976	0.0480229367139362
96764	TGS1	trimethylguanosine synthase 1 [Source:HGNC Symbol;Acc:HGNC:17843]	-0.674617751367771	0.0480649085979708
51389	RWDD1	RWD domain containing 1 [Source:HGNC Symbol;Acc:HGNC:20993]	-0.50598592755513	0.0480649085979708
121536	AEBP2	AE binding protein 2 [Source:HGNC Symbol;Acc:HGNC:24051]	-0.808608983587528	0.0481323872781343
345895	RSPH4A	radial spoke head 4 homolog A (Chlamydomonas) [Source:HGNC Symbol;Acc:HGNC:21558]	-1.79068171556529	0.0483513220693371
6936	GCFC2	GC-rich sequence DNA-binding factor 2 [Source:HGNC Symbol;Acc:HGNC:1317]	-0.728362868034114	0.0483993230749408
64855	FAM129B	family with sequence similarity 129, member B [Source:HGNC Symbol;Acc:HGNC:25282]	-0.870740185360885	0.0486816109264755
100128788	SRRM2-AS1	SRRM2 antisense RNA 1 [Source:HGNC Symbol;Acc:HGNC:44162]	-1.39533455944903	0.0486816109264755
6138	RPL15	ribosomal protein L15 [Source:HGNC Symbol;Acc:HGNC:10306]	-0.595379880533061	0.0487041720033675
7203	CCT3	chaperonin containing TCP1, subunit 3 (gamma) [Source:HGNC Symbol;Acc:HGNC:1616]	-0.451840259611797	0.0487827593632783
55840	EAF2	ELL associated factor 2 [Source:HGNC Symbol;Acc:HGNC:23115]	-0.917335979848537	0.0488569108890059
147727	ILF3-AS1	ILF3 antisense RNA 1 (head to head) [Source:HGNC Symbol;Acc:HGNC:27115]	-0.727904736734171	0.0490623530756736
3188	HNRNPH2	heterogeneous nuclear ribonucleoprotein H2 (H') [Source:HGNC Symbol;Acc:HGNC:5042]	-0.644114640555008	0.0492187571889894
9928	KIF14	kinesin family member 14 [Source:HGNC Symbol;Acc:HGNC:19181]	-1.85369569932285	0.0492395363453702
4292	MLH1	mutL homolog 1 [Source:HGNC Symbol;Acc:HGNC:7127]	-0.701816246065491	0.0492476185509963
4116	MAGOH	mago-nashi homolog, proliferation-associated (Drosophila) [Source:HGNC Symbol;Acc:HGNC:6815]	-0.592426787021971	0.0492965267658753
5429	POLH	polymerase (DNA directed), eta [Source:HGNC Symbol;Acc:HGNC:9181]	-0.647614532360692	0.0493437282702701
6935	ZEB1	zinc finger E-box binding homeobox 1 [Source:HGNC Symbol;Acc:HGNC:11642]	-1.37149224301476	0.049400701734101
56342	PPAN	peter pan homolog (Drosophila) [Source:HGNC Symbol;Acc:HGNC:9227]	-1.04592692457315	0.049400701734101
10632	ATP5L	ATP synthase, H+ transporting, mitochondrial Fo complex, subunit G [Source:HGNC Symbol;Acc:HGNC:14247]	-0.246836432175782	0.0495760749687233
3646	EIF3E	eukaryotic translation initiation factor 3, subunit E [Source:HGNC Symbol;Acc:HGNC:3277]	-0.806486741980413	0.0496672500754933
5866	RAB3IL1	RAB3A interacting protein (rabin3)-like 1 [Source:HGNC Symbol;Acc:HGNC:9780]	-1.33018891510168	0.0497005533036099
5800	PTPRO	protein tyrosine phosphatase, receptor type, O [Source:HGNC Symbol;Acc:HGNC:9678]	-0.824277568280435	0.0498940186723977
9989	PPP4R1	protein phosphatase 4, regulatory subunit 1 [Source:HGNC Symbol;Acc:HGNC:9320]	-0.43480814479895	0.0499194745204804
23536	ADAT1	adenosine deaminase, tRNA-specific 1 [Source:HGNC Symbol;Acc:HGNC:228]	-0.524575639591822	0.049924933205302
9990	SLC12A6	solute carrier family 12 (potassium/chloride transporter), member 6 [Source:HGNC Symbol;Acc:HGNC:10914]	-1.15032452886179	0.049924933205302

## Sheet: WA314ΔYopM_vs_mock 1.5h up
EntrezGene ID	Associated Gene Name	Description	log2FoldChange	padj
64332	NFKBIZ	nuclear factor of kappa light polypeptide gene enhancer in B-cells inhibitor, zeta [Source:HGNC Symbol;Acc:HGNC:29805]	4.94054822696236	1.4837827204226e-20
7543	ZFX	zinc finger protein, X-linked [Source:HGNC Symbol;Acc:HGNC:12869]	3.26859611321796	5.26860080797814e-17
7128	TNFAIP3	tumor necrosis factor, alpha-induced protein 3 [Source:HGNC Symbol;Acc:HGNC:11896]	3.81180655263074	1.58655516410152e-16
3433	IFIT2	interferon-induced protein with tetratricopeptide repeats 2 [Source:HGNC Symbol;Acc:HGNC:5409]	6.06333291843633	4.43233310262579e-16
25819	CCRN4L	CCR4 carbon catabolite repression 4-like (S. cerevisiae) [Source:HGNC Symbol;Acc:HGNC:14254]	3.26902607416706	4.59540455089897e-16
9693	RAPGEF2	Rap guanine nucleotide exchange factor (GEF) 2 [Source:HGNC Symbol;Acc:HGNC:16854]	3.2413447088249	2.08968194933264e-15
6364	CCL20	chemokine (C-C motif) ligand 20 [Source:HGNC Symbol;Acc:HGNC:10619]	7.94165132478317	1.28513384183056e-13
2643	GCH1	GTP cyclohydrolase 1 [Source:HGNC Symbol;Acc:HGNC:4193]	3.36315540674018	2.18662381429166e-13
23258	DENND5A	DENN/MADD domain containing 5A [Source:HGNC Symbol;Acc:HGNC:19344]	2.05214301143196	5.09872345861414e-13
7062	TCHH	trichohyalin [Source:HGNC Symbol;Acc:HGNC:11791]	3.54344277159427	5.09872345861414e-13
29121	CLEC2D	C-type lectin domain family 2, member D [Source:HGNC Symbol;Acc:HGNC:14351]	2.23823104631654	5.84308220099474e-13
3437	IFIT3	interferon-induced protein with tetratricopeptide repeats 3 [Source:HGNC Symbol;Acc:HGNC:5411]	4.58190829431683	9.89506119633059e-13
25816	TNFAIP8	tumor necrosis factor, alpha-induced protein 8 [Source:HGNC Symbol;Acc:HGNC:17260]	2.90869115460077	3.0702905423353e-12
115361	GBP4	guanylate binding protein 4 [Source:HGNC Symbol;Acc:HGNC:20480]	3.31157997455372	3.34993723947633e-12
4783	NFIL3	nuclear factor, interleukin 3 regulated [Source:HGNC Symbol;Acc:HGNC:7787]	2.52625101782736	6.16931165256809e-12
8638	OASL	2'-5'-oligoadenylate synthetase-like [Source:HGNC Symbol;Acc:HGNC:8090]	3.69314482778752	3.56140532050785e-11
2651	GCNT2	glucosaminyl (N-acetyl) transferase 2, I-branching enzyme (I blood group) [Source:HGNC Symbol;Acc:HGNC:4204]	3.08140834134351	2.03735188589348e-10
8609	KLF7	Kruppel-like factor 7 (ubiquitous) [Source:HGNC Symbol;Acc:HGNC:6350]	2.4908545227281	4.48799827060987e-10
57561	ARRDC3	arrestin domain containing 3 [Source:HGNC Symbol;Acc:HGNC:29263]	2.91913446708551	7.64220036186125e-10
3434	IFIT1	interferon-induced protein with tetratricopeptide repeats 1 [Source:HGNC Symbol;Acc:HGNC:5407]	4.25031084339196	9.1029314063271e-10
115362	GBP5	guanylate binding protein 5 [Source:HGNC Symbol;Acc:HGNC:19895]	2.02926250037534	1.50121152339289e-09
1326	MAP3K8	mitogen-activated protein kinase kinase kinase 8 [Source:HGNC Symbol;Acc:HGNC:6860]	3.2265676372818	1.67419424574948e-09
629	CFB	complement factor B [Source:HGNC Symbol;Acc:HGNC:1037]	3.06577428648882	2.70171841546875e-09
152926	PPM1K	protein phosphatase, Mg2+/Mn2+ dependent, 1K [Source:HGNC Symbol;Acc:HGNC:25415]	3.23235713809651	5.18939191870293e-09
84159	ARID5B	AT rich interactive domain 5B (MRF1-like) [Source:HGNC Symbol;Acc:HGNC:17362]	2.87253719499304	5.79256814661001e-09
5366	PMAIP1	phorbol-12-myristate-13-acetate-induced protein 1 [Source:HGNC Symbol;Acc:HGNC:9108]	5.30981437244118	6.92755339957072e-09
90634	N4BP2L1	NEDD4 binding protein 2-like 1 [Source:HGNC Symbol;Acc:HGNC:25037]	2.83237326215533	7.90303037895412e-09
1880	GPR183	G protein-coupled receptor 183 [Source:HGNC Symbol;Acc:HGNC:3128]	3.33504222117209	7.98088882771876e-09
10308	ZNF267	zinc finger protein 267 [Source:HGNC Symbol;Acc:HGNC:13060]	2.20742032440237	8.27282824384219e-09
25976	TIPARP	TCDD-inducible poly(ADP-ribose) polymerase [Source:HGNC Symbol;Acc:HGNC:23696]	2.88200537959469	8.55731017282326e-09
27289	RND1	Rho family GTPase 1 [Source:HGNC Symbol;Acc:HGNC:18314]	3.57725846762677	1.15283261350285e-08
80824	DUSP16	dual specificity phosphatase 16 [Source:HGNC Symbol;Acc:HGNC:17909]	1.29604946948721	1.26744483103931e-08
2354	FOSB	FBJ murine osteosarcoma viral oncogene homolog B [Source:HGNC Symbol;Acc:HGNC:3797]	4.9545883351471	1.29757254844521e-08
1647	GADD45A	growth arrest and DNA-damage-inducible, alpha [Source:HGNC Symbol;Acc:HGNC:4095]	3.12218055332532	3.22525412557959e-08
85463	ZC3H12C	zinc finger CCCH-type containing 12C [Source:HGNC Symbol;Acc:HGNC:29362]	2.54157560826594	3.58791308430885e-08
92370	PXYLP1	2-phosphoxylose phosphatase 1 [Source:HGNC Symbol;Acc:HGNC:26303]	2.91645978347288	4.86507188198006e-08
10135	NAMPT	nicotinamide phosphoribosyltransferase [Source:HGNC Symbol;Acc:HGNC:30092]	2.86414020832092	4.86507188198006e-08
5743	PTGS2	prostaglandin-endoperoxide synthase 2 (prostaglandin G/H synthase and cyclooxygenase) [Source:HGNC Symbol;Acc:HGNC:9605]	5.67294165279371	4.88784870873173e-08
123872	DNAAF1	dynein, axonemal, assembly factor 1 [Source:HGNC Symbol;Acc:HGNC:30539]	6.29845013960088	7.17957960172171e-08
7544	ZFY	zinc finger protein, Y-linked [Source:HGNC Symbol;Acc:HGNC:12870]	2.17185505753896	7.42475356947395e-08
1316	KLF6	Kruppel-like factor 6 [Source:HGNC Symbol;Acc:HGNC:2235]	2.71128830288262	1.05047298990506e-07
2634	GBP2	guanylate binding protein 2, interferon-inducible [Source:HGNC Symbol;Acc:HGNC:4183]	1.32900774189477	1.05759599958326e-07
639	PRDM1	PR domain containing 1, with ZNF domain [Source:HGNC Symbol;Acc:HGNC:9346]	2.52415367512976	1.09178559185516e-07
201725	C4orf46	chromosome 4 open reading frame 46 [Source:HGNC Symbol;Acc:HGNC:27320]	2.56142369290884	1.1645060812824e-07
11212	PROSC	proline synthetase co-transcribed homolog (bacterial) [Source:HGNC Symbol;Acc:HGNC:9457]	0.718271144872403	1.89128480786784e-07
55904	KMT2E	lysine (K)-specific methyltransferase 2E [Source:HGNC Symbol;Acc:HGNC:18541]	1.05924232255622	2.68063045415479e-07
3394	IRF8	interferon regulatory factor 8 [Source:HGNC Symbol;Acc:HGNC:5358]	1.56317028147498	3.20385820007715e-07
153020	RASGEF1B	RasGEF domain family, member 1B [Source:HGNC Symbol;Acc:HGNC:24881]	1.94817297356452	3.5284902272229e-07
	LSMEM1	leucine-rich single-pass membrane protein 1 [Source:HGNC Symbol;Acc:HGNC:22036]	2.27931565326966	4.42363317923793e-07
6352	CCL5	chemokine (C-C motif) ligand 5 [Source:HGNC Symbol;Acc:HGNC:10632]	4.34912201973066	5.3695224956753e-07
4792	NFKBIA	nuclear factor of kappa light polypeptide gene enhancer in B-cells inhibitor, alpha [Source:HGNC Symbol;Acc:HGNC:7797]	2.91975185138922	6.43251456223218e-07
60485	SAV1	salvador family WW domain containing protein 1 [Source:HGNC Symbol;Acc:HGNC:17795]	1.62844434709723	6.97243088049315e-07
64651	CSRNP1	cysteine-serine-rich nuclear protein 1 [Source:HGNC Symbol;Acc:HGNC:14300]	2.16785747838653	7.02516377880231e-07
4780	NFE2L2	nuclear factor, erythroid 2-like 2 [Source:HGNC Symbol;Acc:HGNC:7782]	1.62222131706331	7.0519709942934e-07
3696	ITGB8	integrin, beta 8 [Source:HGNC Symbol;Acc:HGNC:6163]	3.888876598329	9.23495499856554e-07
57162	PELI1	pellino E3 ubiquitin protein ligase 1 [Source:HGNC Symbol;Acc:HGNC:8827]	2.96308629864581	1.06204063644832e-06
8837	CFLAR	CASP8 and FADD-like apoptosis regulator [Source:HGNC Symbol;Acc:HGNC:1876]	1.21840302871431	1.55287092417177e-06
486	FXYD2	FXYD domain containing ion transport regulator 2 [Source:HGNC Symbol;Acc:HGNC:4026]	2.27539786976867	1.65081075884091e-06
8013	NR4A3	nuclear receptor subfamily 4, group A, member 3 [Source:HGNC Symbol;Acc:HGNC:7982]	2.84449764881677	1.93878420375782e-06
64135	IFIH1	interferon induced with helicase C domain 1 [Source:HGNC Symbol;Acc:HGNC:18873]	2.30496470185261	2.02147882490621e-06
23518	R3HDM1	R3H domain containing 1 [Source:HGNC Symbol;Acc:HGNC:9757]	0.869377624726215	2.38081234106558e-06
51284	TLR7	toll-like receptor 7 [Source:HGNC Symbol;Acc:HGNC:15631]	2.15755161433694	2.56885206897606e-06
26986	PABPC1	poly(A) binding protein, cytoplasmic 1 [Source:HGNC Symbol;Acc:HGNC:8554]	0.721253404838157	2.56885206897606e-06
330	BIRC3	baculoviral IAP repeat containing 3 [Source:HGNC Symbol;Acc:HGNC:591]	2.634091528642	2.56885206897606e-06
53335	BCL11A	B-cell CLL/lymphoma 11A (zinc finger protein) [Source:HGNC Symbol;Acc:HGNC:13221]	2.12130564356821	2.84208782185981e-06
8444	DYRK3	dual-specificity tyrosine-(Y)-phosphorylation regulated kinase 3 [Source:HGNC Symbol;Acc:HGNC:3094]	2.60214415430964	2.88346178416053e-06
132720	C4orf32	chromosome 4 open reading frame 32 [Source:HGNC Symbol;Acc:HGNC:26813]	1.464406053012	3.10686086468045e-06
8550	MAPKAPK5	mitogen-activated protein kinase-activated protein kinase 5 [Source:HGNC Symbol;Acc:HGNC:6889]	0.85026951639294	3.47233401065197e-06
84640	USP38	ubiquitin specific peptidase 38 [Source:HGNC Symbol;Acc:HGNC:20067]	0.881589643632194	3.55702968643469e-06
10957	PNRC1	proline-rich nuclear receptor coactivator 1 [Source:HGNC Symbol;Acc:HGNC:17278]	2.20216509071872	3.55702968643469e-06
100129518	SOD2	superoxide dismutase 2, mitochondrial [Source:HGNC Symbol;Acc:HGNC:11180]	2.08218644745542	4.67973535017917e-06
56978	PRDM8	PR domain containing 8 [Source:HGNC Symbol;Acc:HGNC:13993]	3.46628911294689	4.77303186359495e-06
11261	CHP1	calcineurin-like EF-hand protein 1 [Source:HGNC Symbol;Acc:HGNC:17433]	1.09605461573569	4.81846802729829e-06
3553	IL1B	interleukin 1, beta [Source:HGNC Symbol;Acc:HGNC:5992]	4.24689796402588	5.49806026382656e-06
116039	OSR2	odd-skipped related transciption factor 2 [Source:HGNC Symbol;Acc:HGNC:15830]	7.16866221779352	5.5372874842475e-06
8932	MBD2	methyl-CpG binding domain protein 2 [Source:HGNC Symbol;Acc:HGNC:6917]	0.751511230782829	5.66508481571053e-06
54453	RIN2	Ras and Rab interactor 2 [Source:HGNC Symbol;Acc:HGNC:18750]	0.907386222696158	5.83504548695418e-06
283349	RASSF3	Ras association (RalGDS/AF-6) domain family member 3 [Source:HGNC Symbol;Acc:HGNC:14271]	0.967554161782894	6.96532580760692e-06
7130	TNFAIP6	tumor necrosis factor, alpha-induced protein 6 [Source:HGNC Symbol;Acc:HGNC:11898]	4.13635831014471	7.92892051421956e-06
730249	IRG1	immunoresponsive 1 homolog (mouse) [Source:HGNC Symbol;Acc:HGNC:33904]	5.57157210124951	7.92892051421956e-06
151195	CCNYL1	cyclin Y-like 1 [Source:HGNC Symbol;Acc:HGNC:26868]	0.848079970508479	1.01381677275e-05
246778	IL27	interleukin 27 [Source:HGNC Symbol;Acc:HGNC:19157]	3.11775507942282	1.02865018228977e-05
91404	SESTD1	SEC14 and spectrin domains 1 [Source:HGNC Symbol;Acc:HGNC:18379]	1.80508680996906	1.03096683608161e-05
431705	ASTL	astacin-like metallo-endopeptidase (M12 family) [Source:HGNC Symbol;Acc:HGNC:31704]	2.98930088810196	1.03096683608161e-05
2117	ETV3	ets variant 3 [Source:HGNC Symbol;Acc:HGNC:3492]	1.97860321524281	1.10372706274222e-05
2069	EREG	epiregulin [Source:HGNC Symbol;Acc:HGNC:3443]	4.45322998318082	1.29587127061807e-05
338442	HCAR2	hydroxycarboxylic acid receptor 2 [Source:HGNC Symbol;Acc:HGNC:24827]	5.3495942525284	1.38262098410556e-05
23118	TAB2	TGF-beta activated kinase 1/MAP3K7 binding protein 2 [Source:HGNC Symbol;Acc:HGNC:17075]	1.34445975693485	1.50775729201652e-05
891	CCNB1	cyclin B1 [Source:HGNC Symbol;Acc:HGNC:1579]	1.57938247728756	1.61135508950221e-05
6477	SIAH1	siah E3 ubiquitin protein ligase 1 [Source:HGNC Symbol;Acc:HGNC:10857]	1.70909980750844	1.97883157986826e-05
7124	TNF	tumor necrosis factor [Source:HGNC Symbol;Acc:HGNC:11892]	3.54304874181657	2.09271183241463e-05
970	CD70	CD70 molecule [Source:HGNC Symbol;Acc:HGNC:11937]	8.32021008736781	2.09271183241463e-05
3456	IFNB1	interferon, beta 1, fibroblast [Source:HGNC Symbol;Acc:HGNC:5434]	6.89481237734333	2.19256328057575e-05
10673	TNFSF13B	tumor necrosis factor (ligand) superfamily, member 13b [Source:HGNC Symbol;Acc:HGNC:11929]	1.92178024729007	2.60719757833193e-05
3659	IRF1	interferon regulatory factor 1 [Source:HGNC Symbol;Acc:HGNC:6116]	2.66980722596753	2.62345144720256e-05
3606	IL18	interleukin 18 [Source:HGNC Symbol;Acc:HGNC:5986]	2.08349438084302	2.64220457969948e-05
9414	TJP2	tight junction protein 2 [Source:HGNC Symbol;Acc:HGNC:11828]	1.67709827860617	2.67315469464951e-05
55629	PNRC2	proline-rich nuclear receptor coactivator 2 [Source:HGNC Symbol;Acc:HGNC:23158]	1.33100282397726	2.99073941548625e-05
9683	N4BP1	NEDD4 binding protein 1 [Source:HGNC Symbol;Acc:HGNC:29850]	1.2522389964426	3.02372326898537e-05
51191	HERC5	HECT and RLD domain containing E3 ubiquitin protein ligase 5 [Source:HGNC Symbol;Acc:HGNC:24368]	2.93425541472762	3.26516726852818e-05
3280	HES1	hes family bHLH transcription factor 1 [Source:HGNC Symbol;Acc:HGNC:5192]	2.28375806294465	3.28173636224566e-05
8767	RIPK2	receptor-interacting serine-threonine kinase 2 [Source:HGNC Symbol;Acc:HGNC:10020]	1.62941325686685	3.29751264975534e-05
55608	ANKRD10	ankyrin repeat domain 10 [Source:HGNC Symbol;Acc:HGNC:20265]	0.819059753316751	3.95189664523704e-05
91748	ELMSAN1	ELM2 and Myb/SANT-like domain containing 1 [Source:HGNC Symbol;Acc:HGNC:19853]	1.65526399759444	4.83770287811922e-05
56270	WDR45B	WD repeat domain 45B [Source:HGNC Symbol;Acc:HGNC:25072]	0.872533685853741	4.83770287811922e-05
253461	ZBTB38	zinc finger and BTB domain containing 38 [Source:HGNC Symbol;Acc:HGNC:26636]	1.51411491733968	4.83770287811922e-05
2932	GSK3B	glycogen synthase kinase 3 beta [Source:HGNC Symbol;Acc:HGNC:4617]	0.662268730149948	4.83770287811922e-05
23271	CAMSAP2	calmodulin regulated spectrin-associated protein family, member 2 [Source:HGNC Symbol;Acc:HGNC:29188]	1.87725301482371	4.83770287811922e-05
7126	TNFAIP1	tumor necrosis factor, alpha-induced protein 1 (endothelial) [Source:HGNC Symbol;Acc:HGNC:11894]	1.19049518195381	4.90241170566759e-05
8843	HCAR3	hydroxycarboxylic acid receptor 3 [Source:HGNC Symbol;Acc:HGNC:16824]	4.41523998289304	5.83327658611539e-05
220213	OTUD1	OTU deubiquitinase 1 [Source:HGNC Symbol;Acc:HGNC:27346]	2.50866831918617	6.27077280857525e-05
79712	GTDC1	glycosyltransferase-like domain containing 1 [Source:HGNC Symbol;Acc:HGNC:20887]	0.98589462020491	6.50684123028731e-05
7159	TP53BP2	tumor protein p53 binding protein 2 [Source:HGNC Symbol;Acc:HGNC:12000]	1.06039338952138	6.73136539612363e-05
339324	ZNF260	zinc finger protein 260 [Source:HGNC Symbol;Acc:HGNC:13499]	1.85089298705703	7.44411829276188e-05
10010	TANK	TRAF family member-associated NFKB activator [Source:HGNC Symbol;Acc:HGNC:11562]	1.76413179479667	7.68039024734188e-05
7764	ZNF217	zinc finger protein 217 [Source:HGNC Symbol;Acc:HGNC:13009]	1.57851611721579	7.9451819094784e-05
151987	PPP4R2	protein phosphatase 4, regulatory subunit 2 [Source:HGNC Symbol;Acc:HGNC:18296]	1.8621627757623	8.3895034733672e-05
5055	SERPINB2	serpin peptidase inhibitor, clade B (ovalbumin), member 2 [Source:HGNC Symbol;Acc:HGNC:8584]	3.43703853009989	8.3895034733672e-05
6478	SIAH2	siah E3 ubiquitin protein ligase 2 [Source:HGNC Symbol;Acc:HGNC:10858]	1.99044675207262	8.53341329622993e-05
59338	PLEKHA1	pleckstrin homology domain containing, family A (phosphoinositide binding specific) member 1 [Source:HGNC Symbol;Acc:HGNC:14335]	0.963202516156388	8.68638308619796e-05
123879	DCUN1D3	DCN1, defective in cullin neddylation 1, domain containing 3 [Source:HGNC Symbol;Acc:HGNC:28734]	1.608686446816	8.87710090423814e-05
2591	GALNT3	polypeptide N-acetylgalactosaminyltransferase 3 [Source:HGNC Symbol;Acc:HGNC:4125]	2.31503420371244	8.9427995612018e-05
79666	PLEKHF2	pleckstrin homology domain containing, family F (with FYVE domain) member 2 [Source:HGNC Symbol;Acc:HGNC:20757]	2.20517798623325	8.9427995612018e-05
201475	RAB12	RAB12, member RAS oncogene family [Source:HGNC Symbol;Acc:HGNC:31332]	1.87739135161213	9.08827068045126e-05
157697	ERICH1	glutamate-rich 1 [Source:HGNC Symbol;Acc:HGNC:27234]	1.01655441236416	9.09052217535543e-05
10114	HIPK3	homeodomain interacting protein kinase 3 [Source:HGNC Symbol;Acc:HGNC:4915]	1.52007453207695	9.39121182652239e-05
200734	SPRED2	sprouty-related, EVH1 domain containing 2 [Source:HGNC Symbol;Acc:HGNC:17722]	1.34799412524545	0.000105110691325148
92610	TIFA	TRAF-interacting protein with forkhead-associated domain [Source:HGNC Symbol;Acc:HGNC:19075]	2.02112216333362	0.000114258225283725
150465	TTL	tubulin tyrosine ligase [Source:HGNC Symbol;Acc:HGNC:21586]	0.864456654451185	0.000115991634000142
9925	ZBTB5	zinc finger and BTB domain containing 5 [Source:HGNC Symbol;Acc:HGNC:23836]	1.18490227519407	0.000118773069730133
54149	C21orf91	chromosome 21 open reading frame 91 [Source:HGNC Symbol;Acc:HGNC:16459]	2.7478626026395	0.000138658228737653
7342	UBP1	upstream binding protein 1 (LBP-1a) [Source:HGNC Symbol;Acc:HGNC:12507]	0.812676028220661	0.000160337477013994
51660	MPC1	mitochondrial pyruvate carrier 1 [Source:HGNC Symbol;Acc:HGNC:21606]	0.862074800776433	0.000160337477013994
29117	BRD7	bromodomain containing 7 [Source:HGNC Symbol;Acc:HGNC:14310]	0.759382937322582	0.000160426470171806
158358	KIAA2026	KIAA2026 [Source:HGNC Symbol;Acc:HGNC:23378]	1.00043756765616	0.000167649422798527
57096	RPGRIP1	retinitis pigmentosa GTPase regulator interacting protein 1 [Source:HGNC Symbol;Acc:HGNC:13436]	1.88758020796979	0.000167649422798527
5272	SERPINB9	serpin peptidase inhibitor, clade B (ovalbumin), member 9 [Source:HGNC Symbol;Acc:HGNC:8955]	2.38148898482208	0.000184452695318385
4286	MITF	microphthalmia-associated transcription factor [Source:HGNC Symbol;Acc:HGNC:7105]	1.00716272922743	0.000192772400139062
5869	RAB5B	RAB5B, member RAS oncogene family [Source:HGNC Symbol;Acc:HGNC:9784]	0.654494799144653	0.000213205490731797
26512	INTS6	integrator complex subunit 6 [Source:HGNC Symbol;Acc:HGNC:14879]	1.53772248192708	0.000222349023932033
390940	PINLYP	phospholipase A2 inhibitor and LY6/PLAUR domain containing [Source:HGNC Symbol;Acc:HGNC:44206]	2.1710075396024	0.000229290816314017
29116	MYLIP	myosin regulatory light chain interacting protein [Source:HGNC Symbol;Acc:HGNC:21155]	2.04052737231029	0.000232587856242852
1961	EGR4	early growth response 4 [Source:HGNC Symbol;Acc:HGNC:3241]	2.354047820126	0.000233858491714887
127544	RNF19B	ring finger protein 19B [Source:HGNC Symbol;Acc:HGNC:26886]	1.9704299976222	0.000234297147536878
3574	IL7	interleukin 7 [Source:HGNC Symbol;Acc:HGNC:6023]	2.47086566685262	0.000243606377791562
2146	EZH2	enhancer of zeste 2 polycomb repressive complex 2 subunit [Source:HGNC Symbol;Acc:HGNC:3527]	1.94634299153934	0.000256087243350199
9712	USP6NL	USP6 N-terminal like [Source:HGNC Symbol;Acc:HGNC:16858]	0.847285326938316	0.000258970729389367
54108	CHRAC1	chromatin accessibility complex 1 [Source:HGNC Symbol;Acc:HGNC:13544]	0.953530466854289	0.000272357378871716
153241	CEP120	centrosomal protein 120kDa [Source:HGNC Symbol;Acc:HGNC:26690]	1.70361884723924	0.000274452774353779
56888	KCMF1	potassium channel modulatory factor 1 [Source:HGNC Symbol;Acc:HGNC:20589]	0.802216550242149	0.000277882705438489
122786	FRMD6	FERM domain containing 6 [Source:HGNC Symbol;Acc:HGNC:19839]	1.5894128014678	0.000280524312400628
83699	SH3BGRL2	SH3 domain binding glutamate-rich protein like 2 [Source:HGNC Symbol;Acc:HGNC:15567]	2.74853444228365	0.000297232729311362
24141	LAMP5	lysosomal-associated membrane protein family, member 5 [Source:HGNC Symbol;Acc:HGNC:16097]	4.7266767617772	0.000328721694657986
1456	CSNK1G3	casein kinase 1, gamma 3 [Source:HGNC Symbol;Acc:HGNC:2456]	1.46332435244582	0.000332769823844975
26994	RNF11	ring finger protein 11 [Source:HGNC Symbol;Acc:HGNC:10056]	0.746886115047157	0.000333301568949249
26057	ANKRD17	ankyrin repeat domain 17 [Source:HGNC Symbol;Acc:HGNC:23575]	0.7198874568149	0.000343621649579667
1389	CREBL2	cAMP responsive element binding protein-like 2 [Source:HGNC Symbol;Acc:HGNC:2350]	0.900063667835862	0.000359318588869798
7185	TRAF1	TNF receptor-associated factor 1 [Source:HGNC Symbol;Acc:HGNC:12031]	3.2020523032852	0.00035979733924721
11080	DNAJB4	DnaJ (Hsp40) homolog, subfamily B, member 4 [Source:HGNC Symbol;Acc:HGNC:14886]	2.33318341788983	0.000374954524969588
121268	RHEBL1	Ras homolog enriched in brain like 1 [Source:HGNC Symbol;Acc:HGNC:21166]	2.87791228544986	0.000375153992267664
9589	WTAP	Wilms tumor 1 associated protein [Source:HGNC Symbol;Acc:HGNC:16846]	2.02061947444318	0.000377176872163632
92797	HELB	helicase (DNA) B [Source:HGNC Symbol;Acc:HGNC:17196]	2.38610270637463	0.00037811273676427
388403	YPEL2	yippee-like 2 (Drosophila) [Source:HGNC Symbol;Acc:HGNC:18326]	1.91481460040651	0.00039083403849188
10477	UBE2E3	ubiquitin-conjugating enzyme E2E 3 [Source:HGNC Symbol;Acc:HGNC:12479]	0.700423308573362	0.000411747444402855
57182	ANKRD50	ankyrin repeat domain 50 [Source:HGNC Symbol;Acc:HGNC:29223]	1.28206868772577	0.000428271390800881
389203	SMIM20	small integral membrane protein 20 [Source:HGNC Symbol;Acc:HGNC:37260]	0.560480099711673	0.000510174387851314
687	KLF9	Kruppel-like factor 9 [Source:HGNC Symbol;Acc:HGNC:1123]	1.25496420335735	0.000535217855424911
3669	ISG20	interferon stimulated exonuclease gene 20kDa [Source:HGNC Symbol;Acc:HGNC:6130]	3.27237684343902	0.000562681617853527
53833	IL20RB	interleukin 20 receptor beta [Source:HGNC Symbol;Acc:HGNC:6004]	1.23808878849747	0.000584585189722746
10776	ARPP19	cAMP-regulated phosphoprotein, 19kDa [Source:HGNC Symbol;Acc:HGNC:16967]	1.44969558956004	0.000591815879210853
255488	RNF144B	ring finger protein 144B [Source:HGNC Symbol;Acc:HGNC:21578]	2.31931544294418	0.000612089179012758
51267	CLEC1A	C-type lectin domain family 1, member A [Source:HGNC Symbol;Acc:HGNC:24355]	2.66021865989083	0.000626835038153567
9586	CREB5	cAMP responsive element binding protein 5 [Source:HGNC Symbol;Acc:HGNC:16844]	1.98870970137542	0.000637723285389831
219771	CCNY	cyclin Y [Source:HGNC Symbol;Acc:HGNC:23354]	0.813714477888151	0.000643359102265561
55696	RBM22	RNA binding motif protein 22 [Source:HGNC Symbol;Acc:HGNC:25503]	0.824391298157708	0.000643359102265561
7871	SLMAP	sarcolemma associated protein [Source:HGNC Symbol;Acc:HGNC:16643]	0.610549192779274	0.000710298254173619
7049	TGFBR3	transforming growth factor, beta receptor III [Source:HGNC Symbol;Acc:HGNC:11774]	2.16384866624652	0.000727329902408128
389072	PLEKHM3	pleckstrin homology domain containing, family M, member 3 [Source:HGNC Symbol;Acc:HGNC:34006]	1.39358910836348	0.000729291372954864
2971	GTF3A	general transcription factor IIIA [Source:HGNC Symbol;Acc:HGNC:4662]	0.6890391454722	0.000748609165203355
11275	KLHL2	kelch-like family member 2 [Source:HGNC Symbol;Acc:HGNC:6353]	0.74068341681955	0.00081752403304279
1176	AP3S1	adaptor-related protein complex 3, sigma 1 subunit [Source:HGNC Symbol;Acc:HGNC:2013]	1.05245759255014	0.000837357038737802
9554	SEC22B	SEC22 vesicle trafficking protein homolog B (S. cerevisiae) (gene/pseudogene) [Source:HGNC Symbol;Acc:HGNC:10700]	0.563038048994262	0.000837357038737802
84919	PPP1R15B	protein phosphatase 1, regulatory subunit 15B [Source:HGNC Symbol;Acc:HGNC:14951]	1.66072955131021	0.000855772819217958
140739	UBE2F	ubiquitin-conjugating enzyme E2F (putative) [Source:HGNC Symbol;Acc:HGNC:12480]	0.676060614450837	0.000858033494594981
8648	NCOA1	nuclear receptor coactivator 1 [Source:HGNC Symbol;Acc:HGNC:7668]	0.686069464068083	0.000868788284337566
11213	IRAK3	interleukin-1 receptor-associated kinase 3 [Source:HGNC Symbol;Acc:HGNC:17020]	1.44125040113345	0.000879550080504937
7324	UBE2E1	ubiquitin-conjugating enzyme E2E 1 [Source:HGNC Symbol;Acc:HGNC:12477]	1.09712304162733	0.000892087998114687
29887	SNX10	sorting nexin 10 [Source:HGNC Symbol;Acc:HGNC:14974]	1.49743715715156	0.000943157736492257
11031	RAB31	RAB31, member RAS oncogene family [Source:HGNC Symbol;Acc:HGNC:9771]	0.943226140387759	0.000954302293617113
9887	SMG7	SMG7 nonsense mediated mRNA decay factor [Source:HGNC Symbol;Acc:HGNC:16792]	0.889318585440567	0.00095767958248344
29126	CD274	CD274 molecule [Source:HGNC Symbol;Acc:HGNC:17635]	1.67996543810218	0.000975239877790833
9050	PSTPIP2	proline-serine-threonine phosphatase interacting protein 2 [Source:HGNC Symbol;Acc:HGNC:9581]	1.76788630530936	0.000984591732704044
651746	ANKRD33B	ankyrin repeat domain 33B [Source:HGNC Symbol;Acc:HGNC:35240]	2.79193700701036	0.000984755840924004
388962	BOLA3	bolA family member 3 [Source:HGNC Symbol;Acc:HGNC:24415]	0.79968419448007	0.00102720964449941
55509	BATF3	basic leucine zipper transcription factor, ATF-like 3 [Source:HGNC Symbol;Acc:HGNC:28915]	1.67689234255514	0.00102979234153434
23630	KCNE5	potassium channel, voltage gated subfamily E regulatory beta subunit 5 [Source:HGNC Symbol;Acc:HGNC:6241]	2.48530828262837	0.00105361367234964
10725	NFAT5	nuclear factor of activated T-cells 5, tonicity-responsive [Source:HGNC Symbol;Acc:HGNC:7774]	1.34677293975907	0.00106135523578995
9202	ZMYM4	zinc finger, MYM-type 4 [Source:HGNC Symbol;Acc:HGNC:13055]	1.10446223009955	0.00106379331885015
6018	RLF	rearranged L-myc fusion [Source:HGNC Symbol;Acc:HGNC:10025]	1.53929182595152	0.00106690752923474
10049	DNAJB6	DnaJ (Hsp40) homolog, subfamily B, member 6 [Source:HGNC Symbol;Acc:HGNC:14888]	1.43780050972703	0.00109228365957416
10109	ARPC2	actin related protein 2/3 complex, subunit 2, 34kDa [Source:HGNC Symbol;Acc:HGNC:705]	0.483665034243314	0.00110834844931106
2633	GBP1	guanylate binding protein 1, interferon-inducible [Source:HGNC Symbol;Acc:HGNC:4182]	1.5721928697901	0.00111420519984309
	RYBP	RING1 and YY1 binding protein [Source:HGNC Symbol;Acc:HGNC:10480]	1.43957995711932	0.00129096103198038
4790	NFKB1	nuclear factor of kappa light polypeptide gene enhancer in B-cells 1 [Source:HGNC Symbol;Acc:HGNC:7794]	1.55765468611541	0.00133443057256969
80818	ZNF436	zinc finger protein 436 [Source:HGNC Symbol;Acc:HGNC:20814]	1.28941273427392	0.00138522239484664
51322	WAC	WW domain containing adaptor with coiled-coil [Source:HGNC Symbol;Acc:HGNC:17327]	0.95817863490692	0.00143028394538121
4947	OAZ2	ornithine decarboxylase antizyme 2 [Source:HGNC Symbol;Acc:HGNC:8096]	0.613351710595493	0.00146251784961979
3627	CXCL10	chemokine (C-X-C motif) ligand 10 [Source:HGNC Symbol;Acc:HGNC:10637]	2.90443102407586	0.00148845430933858
2074	ERCC6	excision repair cross-complementation group 6 [Source:HGNC Symbol;Acc:HGNC:3438]	1.79896793540626	0.00149028065589298
11177	BAZ1A	bromodomain adjacent to zinc finger domain, 1A [Source:HGNC Symbol;Acc:HGNC:960]	1.40330297718	0.00149028065589298
54462	CCSER2	coiled-coil serine-rich protein 2 [Source:HGNC Symbol;Acc:HGNC:29197]	1.40446399093455	0.00149634958452971
55132	LARP1B	La ribonucleoprotein domain family, member 1B [Source:HGNC Symbol;Acc:HGNC:24704]	0.685438338014891	0.00152066445292096
51347	TAOK3	TAO kinase 3 [Source:HGNC Symbol;Acc:HGNC:18133]	0.762783510036639	0.00154433154796814
112495	GTF3C6	general transcription factor IIIC, polypeptide 6, alpha 35kDa [Source:HGNC Symbol;Acc:HGNC:20872]	0.58455972006297	0.00155314062412241
860	RUNX2	runt-related transcription factor 2 [Source:HGNC Symbol;Acc:HGNC:10472]	2.41867747235985	0.00155679741007053
604	BCL6	B-cell CLL/lymphoma 6 [Source:HGNC Symbol;Acc:HGNC:1001]	0.92757732378438	0.00156800313176227
55200	PLEKHG6	pleckstrin homology domain containing, family G (with RhoGef domain) member 6 [Source:HGNC Symbol;Acc:HGNC:25562]	2.55816690862206	0.00163735964389299
4084	MXD1	MAX dimerization protein 1 [Source:HGNC Symbol;Acc:HGNC:6761]	2.11433109348454	0.00164077265625738
8812	CCNK	cyclin K [Source:HGNC Symbol;Acc:HGNC:1596]	0.96718062397743	0.00164815235879225
8744	TNFSF9	tumor necrosis factor (ligand) superfamily, member 9 [Source:HGNC Symbol;Acc:HGNC:11939]	2.53115456000444	0.00173711580136347
204851	HIPK1	homeodomain interacting protein kinase 1 [Source:HGNC Symbol;Acc:HGNC:19006]	0.828692703301839	0.00178617980428465
10495	ENOX2	ecto-NOX disulfide-thiol exchanger 2 [Source:HGNC Symbol;Acc:HGNC:2259]	1.08134616393544	0.00180657727207805
1236	CCR7	chemokine (C-C motif) receptor 7 [Source:HGNC Symbol;Acc:HGNC:1608]	2.71717110023175	0.00180785897848906
2308	FOXO1	forkhead box O1 [Source:HGNC Symbol;Acc:HGNC:3819]	1.75908409321379	0.00182233224424486
91752	ZNF804A	zinc finger protein 804A [Source:HGNC Symbol;Acc:HGNC:21711]	1.28940533927943	0.00184153037567371
26065	LSM14A	LSM14A, SCD6 homolog A (S. cerevisiae) [Source:HGNC Symbol;Acc:HGNC:24489]	0.945014993193262	0.00190561565301142
5894	RAF1	Raf-1 proto-oncogene, serine/threonine kinase [Source:HGNC Symbol;Acc:HGNC:9829]	0.424811178647756	0.00190979519986577
5305	PIP4K2A	phosphatidylinositol-5-phosphate 4-kinase, type II, alpha [Source:HGNC Symbol;Acc:HGNC:8997]	0.966196343237583	0.00191523248216052
5966	REL	v-rel avian reticuloendotheliosis viral oncogene homolog [Source:HGNC Symbol;Acc:HGNC:9954]	1.96565150666384	0.00193014324402708
6990	DYNLT3	dynein, light chain, Tctex-type 3 [Source:HGNC Symbol;Acc:HGNC:11694]	1.37156603746034	0.00193264800528776
10983	CCNI	cyclin I [Source:HGNC Symbol;Acc:HGNC:1595]	0.661298721473099	0.00194544413933697
688	KLF5	Kruppel-like factor 5 (intestinal) [Source:HGNC Symbol;Acc:HGNC:6349]	3.30435948142957	0.00194544413933697
329	BIRC2	baculoviral IAP repeat containing 2 [Source:HGNC Symbol;Acc:HGNC:590]	1.30560518995206	0.00203992343240854
29969	MDFIC	MyoD family inhibitor domain containing [Source:HGNC Symbol;Acc:HGNC:28870]	0.945771770026056	0.00204391318773338
81617	CAB39L	calcium binding protein 39-like [Source:HGNC Symbol;Acc:HGNC:20290]	0.692259919196978	0.00208112490045177
51389	RWDD1	RWD domain containing 1 [Source:HGNC Symbol;Acc:HGNC:20993]	0.762981209183924	0.00208299460965859
23097	CDK19	cyclin-dependent kinase 19 [Source:HGNC Symbol;Acc:HGNC:19338]	0.998476612907836	0.0020887352010327
282809	POC1B	POC1 centriolar protein B [Source:HGNC Symbol;Acc:HGNC:30836]	1.18652653390489	0.0020887352010327
57606	SLAIN2	SLAIN motif family, member 2 [Source:HGNC Symbol;Acc:HGNC:29282]	0.755868847445743	0.00209326468550837
54790	TET2	tet methylcytosine dioxygenase 2 [Source:HGNC Symbol;Acc:HGNC:25941]	1.04214736619988	0.00210679241881407
160760	PPTC7	PTC7 protein phosphatase homolog (S. cerevisiae) [Source:HGNC Symbol;Acc:HGNC:30695]	1.13203114219753	0.00213222989971468
7114	TMSB4X	thymosin beta 4, X-linked [Source:HGNC Symbol;Acc:HGNC:11881]	0.733146548482452	0.00225095699622874
80145	THOC7	THO complex 7 homolog (Drosophila) [Source:HGNC Symbol;Acc:HGNC:29874]	0.869980870597716	0.00225753058167297
8464	SUPT3H	suppressor of Ty 3 homolog (S. cerevisiae) [Source:HGNC Symbol;Acc:HGNC:11466]	1.06475758483103	0.00231717036653226
133874	C5orf58	chromosome 5 open reading frame 58 [Source:HGNC Symbol;Acc:HGNC:37272]	2.41236794623939	0.00236076691843153
23268	DNMBP	dynamin binding protein [Source:HGNC Symbol;Acc:HGNC:30373]	1.08203549004265	0.00242480788969599
81553	FAM49A	family with sequence similarity 49, member A [Source:HGNC Symbol;Acc:HGNC:25373]	1.02173315548509	0.00244122146650991
4216	MAP3K4	mitogen-activated protein kinase kinase kinase 4 [Source:HGNC Symbol;Acc:HGNC:6856]	1.30740535871373	0.00248554007949455
8031	NCOA4	nuclear receptor coactivator 4 [Source:HGNC Symbol;Acc:HGNC:7671]	0.906699319067899	0.00249155522081779
84661	DPY30	dpy-30 homolog (C. elegans) [Source:HGNC Symbol;Acc:HGNC:24590]	0.642635608281672	0.00249254994946893
2120	ETV6	ets variant 6 [Source:HGNC Symbol;Acc:HGNC:3495]	0.782782114290918	0.00253449162081179
4015	LOX	lysyl oxidase [Source:HGNC Symbol;Acc:HGNC:6664]	2.83998171614061	0.00253449162081179
84833	USMG5	up-regulated during skeletal muscle growth 5 homolog (mouse) [Source:HGNC Symbol;Acc:HGNC:30889]	0.856447334989858	0.00272787293021307
50862	RNF141	ring finger protein 141 [Source:HGNC Symbol;Acc:HGNC:21159]	1.40004145311669	0.00272787293021307
101930655	C7orf73	chromosome 7 open reading frame 73 [Source:HGNC Symbol;Acc:HGNC:41909]	1.04659681353044	0.00274031238228465
25932	CLIC4	chloride intracellular channel 4 [Source:HGNC Symbol;Acc:HGNC:13518]	1.38614398942902	0.00274031238228465
84458	LCOR	ligand dependent nuclear receptor corepressor [Source:HGNC Symbol;Acc:HGNC:29503]	1.4478351731081	0.0027422318358499
9931	HELZ	helicase with zinc finger [Source:HGNC Symbol;Acc:HGNC:16878]	1.11565844558092	0.00283550332628584
7109	TRAPPC10	trafficking protein particle complex 10 [Source:HGNC Symbol;Acc:HGNC:11868]	0.533408854761108	0.00284121760766055
57496	MKL2	MKL/myocardin-like 2 [Source:HGNC Symbol;Acc:HGNC:29819]	0.976453004390765	0.00284767058466774
3552	IL1A	interleukin 1, alpha [Source:HGNC Symbol;Acc:HGNC:5991]	2.98627500442724	0.00289392894378673
7321	UBE2D1	ubiquitin-conjugating enzyme E2D 1 [Source:HGNC Symbol;Acc:HGNC:12474]	1.31413672132389	0.00291690548898878
51742	ARID4B	AT rich interactive domain 4B (RBP1-like) [Source:HGNC Symbol;Acc:HGNC:15550]	1.00920985689332	0.00295426369678182
64853	AIDA	axin interactor, dorsalization associated [Source:HGNC Symbol;Acc:HGNC:25761]	1.03390587776798	0.00300549878603765
11112	HIBADH	3-hydroxyisobutyrate dehydrogenase [Source:HGNC Symbol;Acc:HGNC:4907]	0.683454177269889	0.0030231688299581
9295	SRSF11	serine/arginine-rich splicing factor 11 [Source:HGNC Symbol;Acc:HGNC:10782]	0.920590563468179	0.0030561382514502
8562	DENR	density-regulated protein [Source:HGNC Symbol;Acc:HGNC:2769]	0.931376234927696	0.00306630573589629
1528	CYB5A	cytochrome b5 type A (microsomal) [Source:HGNC Symbol;Acc:HGNC:2570]	0.867549985746506	0.00310102207320096
5728	PTEN	phosphatase and tensin homolog [Source:HGNC Symbol;Acc:HGNC:9588]	1.30470825181719	0.00311866199145974
3576	CXCL8	chemokine (C-X-C motif) ligand 8 [Source:HGNC Symbol;Acc:HGNC:6025]	4.1538689293327	0.00314273735124041
4810	NHS	Nance-Horan syndrome (congenital cataracts and dental anomalies) [Source:HGNC Symbol;Acc:HGNC:7820]	3.71264064884623	0.00317751733622272
9367	RAB9A	RAB9A, member RAS oncogene family [Source:HGNC Symbol;Acc:HGNC:9792]	1.48235691139044	0.00334504343230514
65983	GRAMD3	GRAM domain containing 3 [Source:HGNC Symbol;Acc:HGNC:24911]	1.75916395956766	0.00344228442321493
4683	NBN	nibrin [Source:HGNC Symbol;Acc:HGNC:7652]	1.98647798517216	0.00352088589035887
8874	ARHGEF7	Rho guanine nucleotide exchange factor (GEF) 7 [Source:HGNC Symbol;Acc:HGNC:15607]	0.552744444607451	0.00352738568943482
120379	PIH1D2	PIH1 domain containing 2 [Source:HGNC Symbol;Acc:HGNC:25210]	2.86178070979663	0.00356690785815058
22936	ELL2	elongation factor, RNA polymerase II, 2 [Source:HGNC Symbol;Acc:HGNC:17064]	1.35014134011855	0.00359812569073408
57149	LYRM1	LYR motif containing 1 [Source:HGNC Symbol;Acc:HGNC:25074]	1.12078665557002	0.00361763225294057
24138	IFIT5	interferon-induced protein with tetratricopeptide repeats 5 [Source:HGNC Symbol;Acc:HGNC:13328]	1.21928665267843	0.00372014363306128
6627	SNRPA1	small nuclear ribonucleoprotein polypeptide A' [Source:HGNC Symbol;Acc:HGNC:11152]	0.847199999387125	0.00372174389497813
5906	RAP1A	RAP1A, member of RAS oncogene family [Source:HGNC Symbol;Acc:HGNC:9855]	0.958315208315334	0.00372343432123271
7405	UVRAG	UV radiation resistance associated [Source:HGNC Symbol;Acc:HGNC:12640]	0.646572292786906	0.00375960294644462
57169	ZNFX1	zinc finger, NFX1-type containing 1 [Source:HGNC Symbol;Acc:HGNC:29271]	0.708593678119515	0.00376324521324436
355	FAS	Fas cell surface death receptor [Source:HGNC Symbol;Acc:HGNC:11920]	1.26465084303617	0.00376767216721686
5996	RGS1	regulator of G-protein signaling 1 [Source:HGNC Symbol;Acc:HGNC:9991]	1.3754948332745	0.00378704672099302
57621	ZBTB2	zinc finger and BTB domain containing 2 [Source:HGNC Symbol;Acc:HGNC:20868]	1.41883627107965	0.00380975163390412
219333	USP12	ubiquitin specific peptidase 12 [Source:HGNC Symbol;Acc:HGNC:20485]	2.1773496468961	0.00382609939645653
29922	NME7	NME/NM23 family member 7 [Source:HGNC Symbol;Acc:HGNC:20461]	1.18547418022279	0.00383567433385273
57530	CGN	cingulin [Source:HGNC Symbol;Acc:HGNC:17429]	5.39506437249945	0.00383567433385273
170622	COMMD6	COMM domain containing 6 [Source:HGNC Symbol;Acc:HGNC:24015]	0.748504337944479	0.00396622968143862
57664	PLEKHA4	pleckstrin homology domain containing, family A (phosphoinositide binding specific) member 4 [Source:HGNC Symbol;Acc:HGNC:14339]	1.71360542140033	0.00396622968143862
51065	RPS27L	ribosomal protein S27-like [Source:HGNC Symbol;Acc:HGNC:18476]	0.83893195407115	0.00397353974884851
65986	ZBTB10	zinc finger and BTB domain containing 10 [Source:HGNC Symbol;Acc:HGNC:30953]	2.13496693901934	0.00399833928116215
91133	L3MBTL4	l(3)mbt-like 4 (Drosophila) [Source:HGNC Symbol;Acc:HGNC:26677]	0.998586321858744	0.00407313868993976
1979	EIF4EBP2	eukaryotic translation initiation factor 4E binding protein 2 [Source:HGNC Symbol;Acc:HGNC:3289]	0.750657997902411	0.00418103320043417
80314	EPC1	enhancer of polycomb homolog 1 (Drosophila) [Source:HGNC Symbol;Acc:HGNC:19876]	1.28749354483601	0.00418390152162413
51324	SPG21	spastic paraplegia 21 (autosomal recessive, Mast syndrome) [Source:HGNC Symbol;Acc:HGNC:20373]	0.572483466097317	0.00419204869571049
51202	DDX47	DEAD (Asp-Glu-Ala-Asp) box polypeptide 47 [Source:HGNC Symbol;Acc:HGNC:18682]	1.72511324378257	0.00419204869571049
6146	RPL22	ribosomal protein L22 [Source:HGNC Symbol;Acc:HGNC:10315]	0.73813990344572	0.00419232393206617
9474	ATG5	autophagy related 5 [Source:HGNC Symbol;Acc:HGNC:589]	0.929296010164228	0.0042630885950979
149013	NBPF12	neuroblastoma breakpoint family, member 12 [Source:HGNC Symbol;Acc:HGNC:24297]	0.93565295387526	0.00442159341948486
8725	URI1	URI1, prefoldin-like chaperone [Source:HGNC Symbol;Acc:HGNC:13236]	0.947032444092546	0.00442159341948486
57092	PCNP	PEST proteolytic signal containing nuclear protein [Source:HGNC Symbol;Acc:HGNC:30023]	1.09352892260828	0.00449441585644914
9015	TAF1A	TATA box binding protein (TBP)-associated factor, RNA polymerase I, A, 48kDa [Source:HGNC Symbol;Acc:HGNC:11532]	0.852485731350926	0.00456621529126858
79931	TNIP3	TNFAIP3 interacting protein 3 [Source:HGNC Symbol;Acc:HGNC:19315]	3.61353833672521	0.00456854269631843
26750	RPS6KC1	ribosomal protein S6 kinase, 52kDa, polypeptide 1 [Source:HGNC Symbol;Acc:HGNC:10439]	0.814994573544985	0.00465583098592575
85403	EAF1	ELL associated factor 1 [Source:HGNC Symbol;Acc:HGNC:20907]	0.967232522152416	0.00465583098592575
22903	BTBD3	BTB (POZ) domain containing 3 [Source:HGNC Symbol;Acc:HGNC:15854]	0.801353792668741	0.00474525191586261
26225	ARL5A	ADP-ribosylation factor-like 5A [Source:HGNC Symbol;Acc:HGNC:696]	0.815297573867815	0.00480416221714741
728621	CCDC30	coiled-coil domain containing 30 [Source:HGNC Symbol;Acc:HGNC:26103]	2.21534471104437	0.0048800845354619
51188	SS18L2	synovial sarcoma translocation gene on chromosome 18-like 2 [Source:HGNC Symbol;Acc:HGNC:15593]	0.733320028326546	0.00517569414595176
222658	KCTD20	potassium channel tetramerization domain containing 20 [Source:HGNC Symbol;Acc:HGNC:21052]	0.746149330946776	0.00522644468890089
91272	BOD1	biorientation of chromosomes in cell division 1 [Source:HGNC Symbol;Acc:HGNC:25114]	0.73868172364581	0.00525170551641851
2921	CXCL3	chemokine (C-X-C motif) ligand 3 [Source:HGNC Symbol;Acc:HGNC:4604]	3.40828083056157	0.00526055096891008
9258	MFHAS1	malignant fibrous histiocytoma amplified sequence 1 [Source:HGNC Symbol;Acc:HGNC:16982]	0.940508163564143	0.00526055096891008
255967	PAN3	PAN3 poly(A) specific ribonuclease subunit [Source:HGNC Symbol;Acc:HGNC:29991]	0.985712733052867	0.00529295874927607
2157	F8	coagulation factor VIII, procoagulant component [Source:HGNC Symbol;Acc:HGNC:3546]	2.00838615093326	0.00534800580208605
23433	RHOQ	ras homolog family member Q [Source:HGNC Symbol;Acc:HGNC:17736]	0.888362916963126	0.00535645995637375
	MKKS	McKusick-Kaufman syndrome [Source:HGNC Symbol;Acc:HGNC:7108]	0.616403247982347	0.00535645995637375
23039	XPO7	exportin 7 [Source:HGNC Symbol;Acc:HGNC:14108]	0.5568772577016	0.00535645995637375
57826	RAP2C	RAP2C, member of RAS oncogene family [Source:HGNC Symbol;Acc:HGNC:21165]	1.31237213753431	0.00543478967490584
	KBTBD11	kelch repeat and BTB (POZ) domain containing 11 [Source:HGNC Symbol;Acc:HGNC:29104]	1.85792026831486	0.00545152580952395
7695	ZNF136	zinc finger protein 136 [Source:HGNC Symbol;Acc:HGNC:12920]	1.21279988995378	0.00551236658609715
84365	NIFK	nucleolar protein interacting with the FHA domain of MKI67 [Source:HGNC Symbol;Acc:HGNC:17838]	1.1009564760285	0.00558830242106089
23032	USP33	ubiquitin specific peptidase 33 [Source:HGNC Symbol;Acc:HGNC:20059]	1.22248652880973	0.00573314642996665
55063	ZCWPW1	zinc finger, CW type with PWWP domain 1 [Source:HGNC Symbol;Acc:HGNC:23486]	0.933359696739664	0.00573314642996665
1810	DR1	down-regulator of transcription 1, TBP-binding (negative cofactor 2) [Source:HGNC Symbol;Acc:HGNC:3017]	0.573538289518661	0.00578258232542897
5870	RAB6A	RAB6A, member RAS oncogene family [Source:HGNC Symbol;Acc:HGNC:9786]	0.688253040637119	0.00578258232542897
2853	GPR31	G protein-coupled receptor 31 [Source:HGNC Symbol;Acc:HGNC:4486]	5.63804462059328	0.00584418132072969
55633	TBC1D22B	TBC1 domain family, member 22B [Source:HGNC Symbol;Acc:HGNC:21602]	0.727024607000555	0.00584631900200105
9839	ZEB2	zinc finger E-box binding homeobox 2 [Source:HGNC Symbol;Acc:HGNC:14881]	1.08415505534155	0.00588037722581669
90525	SHF	Src homology 2 domain containing F [Source:HGNC Symbol;Acc:HGNC:25116]	2.20251008827303	0.00588037722581669
80055	PGAP1	post-GPI attachment to proteins 1 [Source:HGNC Symbol;Acc:HGNC:25712]	1.35351374596592	0.00588037722581669
154	ADRB2	adrenoceptor beta 2, surface [Source:HGNC Symbol;Acc:HGNC:286]	1.31781741395739	0.00607310957119714
93082	NEURL3	neuralized E3 ubiquitin protein ligase 3 [Source:HGNC Symbol;Acc:HGNC:25162]	2.3790545758035	0.00611640210959379
92	ACVR2A	activin A receptor, type IIA [Source:HGNC Symbol;Acc:HGNC:173]	1.70306430157754	0.00620683195490702
23531	MMD	monocyte to macrophage differentiation-associated [Source:HGNC Symbol;Acc:HGNC:7153]	1.09993271661992	0.00626459804619544
51733	UPB1	ureidopropionase, beta [Source:HGNC Symbol;Acc:HGNC:16297]	5.68640472385698	0.00627606826651364
3475	IFRD1	interferon-related developmental regulator 1 [Source:HGNC Symbol;Acc:HGNC:5456]	1.44573434351766	0.00632185712142214
8322	FZD4	frizzled class receptor 4 [Source:HGNC Symbol;Acc:HGNC:4042]	2.86588461995807	0.00645640828307481
6373	CXCL11	chemokine (C-X-C motif) ligand 11 [Source:HGNC Symbol;Acc:HGNC:10638]	3.27123498032798	0.00650723177050739
88455	ANKRD13A	ankyrin repeat domain 13A [Source:HGNC Symbol;Acc:HGNC:21268]	0.592115621927957	0.00660066854278211
8653	DDX3Y	DEAD (Asp-Glu-Ala-Asp) box helicase 3, Y-linked [Source:HGNC Symbol;Acc:HGNC:2699]	1.2431898374239	0.00663299723995603
81796	SLCO5A1	solute carrier organic anion transporter family, member 5A1 [Source:HGNC Symbol;Acc:HGNC:19046]	4.31361483009507	0.00663299723995603
440574	MINOS1	mitochondrial inner membrane organizing system 1 [Source:HGNC Symbol;Acc:HGNC:32068]	1.02472793462183	0.00668678793437952
57038	RARS2	arginyl-tRNA synthetase 2, mitochondrial [Source:HGNC Symbol;Acc:HGNC:21406]	0.579541063808596	0.00673348699712862
27130	INVS	inversin [Source:HGNC Symbol;Acc:HGNC:17870]	0.611000152047565	0.00674855655696464
339745	SPOPL	speckle-type POZ protein-like [Source:HGNC Symbol;Acc:HGNC:27934]	1.18274806735668	0.0068111529269909
55916	NXT2	nuclear transport factor 2-like export factor 2 [Source:HGNC Symbol;Acc:HGNC:18151]	1.30024031169708	0.0068111529269909
26122	EPC2	enhancer of polycomb homolog 2 (Drosophila) [Source:HGNC Symbol;Acc:HGNC:24543]	1.34675137397498	0.00683389451264718
56942	CMC2	C-x(9)-C motif containing 2 [Source:HGNC Symbol;Acc:HGNC:24447]	0.588956757727389	0.00693524783530181
51762	RAB8B	RAB8B, member RAS oncogene family [Source:HGNC Symbol;Acc:HGNC:30273]	1.32687188178298	0.00699430113116249
124801	LSM12	LSM12 homolog (S. cerevisiae) [Source:HGNC Symbol;Acc:HGNC:26407]	1.02548411683691	0.00707538154407572
6233	RPS27A	ribosomal protein S27a [Source:HGNC Symbol;Acc:HGNC:10417]	0.61045109000146	0.00707865573236233
55845	BRK1	BRICK1, SCAR/WAVE actin-nucleating complex subunit [Source:HGNC Symbol;Acc:HGNC:23057]	0.359566250627067	0.00709329796277369
6885	MAP3K7	mitogen-activated protein kinase kinase kinase 7 [Source:HGNC Symbol;Acc:HGNC:6859]	0.784805721545161	0.00713865149619413
7743	ZNF189	zinc finger protein 189 [Source:HGNC Symbol;Acc:HGNC:12980]	1.28097234191619	0.00716261530043681
55142	HAUS2	HAUS augmin-like complex, subunit 2 [Source:HGNC Symbol;Acc:HGNC:25530]	1.05616226935146	0.00716261530043681
83591	THAP2	THAP domain containing, apoptosis associated protein 2 [Source:HGNC Symbol;Acc:HGNC:20854]	1.51731228748406	0.00716812469694635
5908	RAP1B	RAP1B, member of RAS oncogene family [Source:HGNC Symbol;Acc:HGNC:9857]	1.19339427245426	0.00732291593078387
522	ATP5J	ATP synthase, H+ transporting, mitochondrial Fo complex, subunit F6 [Source:HGNC Symbol;Acc:HGNC:847]	0.633665136835432	0.00738116009775149
6637	SNRPG	small nuclear ribonucleoprotein polypeptide G [Source:HGNC Symbol;Acc:HGNC:11163]	0.659599108395097	0.00738116009775149
8814	CDKL1	cyclin-dependent kinase-like 1 (CDC2-related kinase) [Source:HGNC Symbol;Acc:HGNC:1781]	2.0407051201821	0.00738116009775149
27241	BBS9	Bardet-Biedl syndrome 9 [Source:HGNC Symbol;Acc:HGNC:30000]	0.735900981091968	0.00739430803624736
219623	TMEM26	transmembrane protein 26 [Source:HGNC Symbol;Acc:HGNC:28550]	2.84942720792309	0.00739430803624736
56990	CDC42SE2	CDC42 small effector 2 [Source:HGNC Symbol;Acc:HGNC:18547]	1.07406889982254	0.00746219968463186
1847	DUSP5	dual specificity phosphatase 5 [Source:HGNC Symbol;Acc:HGNC:3071]	1.75544219022794	0.00758393007057338
10260	DENND4A	DENN/MADD domain containing 4A [Source:HGNC Symbol;Acc:HGNC:24321]	1.45187377768868	0.00762446277713159
8649	LAMTOR3	late endosomal/lysosomal adaptor, MAPK and MTOR activator 3 [Source:HGNC Symbol;Acc:HGNC:15606]	0.92901243675793	0.00766058264588374
64092	SAMSN1	SAM domain, SH3 domain and nuclear localization signals 1 [Source:HGNC Symbol;Acc:HGNC:10528]	1.86318012354321	0.00775694407788001
167227	DCP2	decapping mRNA 2 [Source:HGNC Symbol;Acc:HGNC:24452]	1.30070392098163	0.00777267474682065
7267	TTC3	tetratricopeptide repeat domain 3 [Source:HGNC Symbol;Acc:HGNC:12393]	0.829364590207913	0.00777267474682065
6314	ATXN7	ataxin 7 [Source:HGNC Symbol;Acc:HGNC:10560]	0.838009457251178	0.00786714776056413
23358	USP24	ubiquitin specific peptidase 24 [Source:HGNC Symbol;Acc:HGNC:12623]	0.928003712505492	0.00786714776056413
144811	LACC1	laccase (multicopper oxidoreductase) domain containing 1 [Source:HGNC Symbol;Acc:HGNC:26789]	1.50948319722959	0.00787218385274584
27246	RNF115	ring finger protein 115 [Source:HGNC Symbol;Acc:HGNC:18154]	1.15613815150499	0.00797301806259155
865	CBFB	core-binding factor, beta subunit [Source:HGNC Symbol;Acc:HGNC:1539]	0.708487433573656	0.00797301806259155
10490	VTI1B	vesicle transport through interaction with t-SNAREs 1B [Source:HGNC Symbol;Acc:HGNC:17793]	0.610550391277552	0.00797301806259155
8761	PABPC4	poly(A) binding protein, cytoplasmic 4 (inducible form) [Source:HGNC Symbol;Acc:HGNC:8557]	0.473663025896349	0.00799887306237598
54557	SGTB	small glutamine-rich tetratricopeptide repeat (TPR)-containing, beta [Source:HGNC Symbol;Acc:HGNC:23567]	1.03845762465195	0.00803845703562474
5142	PDE4B	phosphodiesterase 4B, cAMP-specific [Source:HGNC Symbol;Acc:HGNC:8781]	2.30424312389958	0.00807903577255408
55745	AP5M1	adaptor-related protein complex 5, mu 1 subunit [Source:HGNC Symbol;Acc:HGNC:20192]	1.0843611574343	0.00816004504669904
51228	GLTP	glycolipid transfer protein [Source:HGNC Symbol;Acc:HGNC:24867]	0.474598813702325	0.00827461647212801
54891	INO80D	INO80 complex subunit D [Source:HGNC Symbol;Acc:HGNC:25997]	1.13625889220886	0.00839117894388679
5867	RAB4A	RAB4A, member RAS oncogene family [Source:HGNC Symbol;Acc:HGNC:9781]	0.649116738061373	0.00842903961092203
154007	SNRNP48	small nuclear ribonucleoprotein 48kDa (U11/U12) [Source:HGNC Symbol;Acc:HGNC:21368]	1.30540996382504	0.00843149615031632
152100	CMC1	C-x(9)-C motif containing 1 [Source:HGNC Symbol;Acc:HGNC:28783]	0.604213280135647	0.00843149615031632
9108	MTMR7	myotubularin related protein 7 [Source:HGNC Symbol;Acc:HGNC:7454]	1.73411724813386	0.00843272036691409
91807	MYLK3	myosin light chain kinase 3 [Source:HGNC Symbol;Acc:HGNC:29826]	2.75367498436028	0.00848784499901341
6001	RGS10	regulator of G-protein signaling 10 [Source:HGNC Symbol;Acc:HGNC:9992]	0.624824539992743	0.00849118820746744
23590	PDSS1	prenyl (decaprenyl) diphosphate synthase, subunit 1 [Source:HGNC Symbol;Acc:HGNC:17759]	2.09691935388639	0.00864657659164831
79135	APOO	apolipoprotein O [Source:HGNC Symbol;Acc:HGNC:28727]	1.16364993698156	0.00869519501971589
23011	RAB21	RAB21, member RAS oncogene family [Source:HGNC Symbol;Acc:HGNC:18263]	0.876194945945984	0.00870723176383488
9364	RAB28	RAB28, member RAS oncogene family [Source:HGNC Symbol;Acc:HGNC:9768]	0.752232601697214	0.00872308718496687
8454	CUL1	cullin 1 [Source:HGNC Symbol;Acc:HGNC:2551]	0.67076176485512	0.00872698525515284
140691	TRIM69	tripartite motif containing 69 [Source:HGNC Symbol;Acc:HGNC:17857]	0.793513021191665	0.00873247565994972
55364	IMPACT	impact RWD domain protein [Source:HGNC Symbol;Acc:HGNC:20387]	0.861572623876273	0.00883139744180132
23025	UNC13A	unc-13 homolog A (C. elegans) [Source:HGNC Symbol;Acc:HGNC:23150]	2.83083015304731	0.00883579108355205
	HMGCS1	3-hydroxy-3-methylglutaryl-CoA synthase 1 (soluble) [Source:HGNC Symbol;Acc:HGNC:5007]	0.682697956487657	0.00884873269301272
6189	RPS3A	ribosomal protein S3A [Source:HGNC Symbol;Acc:HGNC:10421]	1.39337438550868	0.00885545776436038
23389	MED13L	mediator complex subunit 13-like [Source:HGNC Symbol;Acc:HGNC:22962]	0.884807849121876	0.00897481537187933
10499	NCOA2	nuclear receptor coactivator 2 [Source:HGNC Symbol;Acc:HGNC:7669]	1.03065876386857	0.00907574021787184
84064	HDHD2	haloacid dehalogenase-like hydrolase domain containing 2 [Source:HGNC Symbol;Acc:HGNC:25364]	0.886362790536167	0.00910261393753306
256957	HEATR9	HEAT repeat containing 9 [Source:HGNC Symbol;Acc:HGNC:26548]	5.93027025885688	0.00912962770198378
122830	NAA30	N(alpha)-acetyltransferase 30, NatC catalytic subunit [Source:HGNC Symbol;Acc:HGNC:19844]	0.578993286510553	0.0091960946265176
1581	CYP7A1	cytochrome P450, family 7, subfamily A, polypeptide 1 [Source:HGNC Symbol;Acc:HGNC:2651]	3.52537170688183	0.00930344976482177
65117	RSRC2	arginine/serine-rich coiled-coil 2 [Source:HGNC Symbol;Acc:HGNC:30559]	0.577586961306696	0.00932681076282859
9444	QKI	QKI, KH domain containing, RNA binding [Source:HGNC Symbol;Acc:HGNC:21100]	1.1776297904222	0.00938041088924994
55008	HERC6	HECT and RLD domain containing E3 ubiquitin protein ligase family member 6 [Source:HGNC Symbol;Acc:HGNC:26072]	0.981211722171874	0.0094643698421864
4154	MBNL1	muscleblind-like splicing regulator 1 [Source:HGNC Symbol;Acc:HGNC:6923]	1.1369888337923	0.00950164081335879
10926	DBF4	DBF4 zinc finger [Source:HGNC Symbol;Acc:HGNC:17364]	1.60180285701012	0.00950164081335879
6815	STYX	serine/threonine/tyrosine interacting protein [Source:HGNC Symbol;Acc:HGNC:11447]	0.786035450195302	0.00950164081335879
9749	PHACTR2	phosphatase and actin regulator 2 [Source:HGNC Symbol;Acc:HGNC:20956]	1.01517174062254	0.00954340134539223
171024	SYNPO2	synaptopodin 2 [Source:HGNC Symbol;Acc:HGNC:17732]	4.65345935062306	0.00966456110536169
55970	GNG12	guanine nucleotide binding protein (G protein), gamma 12 [Source:HGNC Symbol;Acc:HGNC:19663]	1.194765569459	0.0096841384552169
7447	VSNL1	visinin-like 1 [Source:HGNC Symbol;Acc:HGNC:12722]	2.30055163796389	0.00972425431883386
767558	MTPN	myotrophin [Source:HGNC Symbol;Acc:HGNC:15667]	0.831332647570372	0.00980198803313979
7178	TPT1	tumor protein, translationally-controlled 1 [Source:HGNC Symbol;Acc:HGNC:12022]	0.960343539046637	0.00981612854603777
8724	SNX3	sorting nexin 3 [Source:HGNC Symbol;Acc:HGNC:11174]	0.512772622180837	0.00983032725681465
54765	TRIM44	tripartite motif containing 44 [Source:HGNC Symbol;Acc:HGNC:19016]	0.437959120451096	0.00984100309255583
9125	RQCD1	RCD1 required for cell differentiation1 homolog (S. pombe) [Source:HGNC Symbol;Acc:HGNC:10445]	0.620836446765269	0.00991482903528031
23023	TMCC1	transmembrane and coiled-coil domain family 1 [Source:HGNC Symbol;Acc:HGNC:29116]	1.09737732146196	0.00999401269459239
149041	RC3H1	ring finger and CCCH-type domains 1 [Source:HGNC Symbol;Acc:HGNC:29434]	1.18581127479381	0.00999635774072446
91694	LONRF1	LON peptidase N-terminal domain and ring finger 1 [Source:HGNC Symbol;Acc:HGNC:26302]	0.688868183379916	0.0100550775196519
29966	STRN3	striatin, calmodulin binding protein 3 [Source:HGNC Symbol;Acc:HGNC:15720]	1.00957979636507	0.0100550775196519
79670	ZCCHC6	zinc finger, CCHC domain containing 6 [Source:HGNC Symbol;Acc:HGNC:25817]	0.809130253322996	0.0100817383464817
1385	CREB1	cAMP responsive element binding protein 1 [Source:HGNC Symbol;Acc:HGNC:2345]	1.04727749321997	0.0100968086592196
3267	AGFG1	ArfGAP with FG repeats 1 [Source:HGNC Symbol;Acc:HGNC:5175]	0.898988700804187	0.0101032081551417
102724250	NBPF11	neuroblastoma breakpoint family, member 11 [Source:HGNC Symbol;Acc:HGNC:31993]	0.949122853248489	0.0101304011017947
84333	PCGF5	polycomb group ring finger 5 [Source:HGNC Symbol;Acc:HGNC:28264]	1.28497077825303	0.0102414725357132
9685	CLINT1	clathrin interactor 1 [Source:HGNC Symbol;Acc:HGNC:23186]	0.915036128450837	0.0102414725357132
221079	ARL5B	ADP-ribosylation factor-like 5B [Source:HGNC Symbol;Acc:HGNC:23052]	1.98973214159662	0.0103084396095088
51029	DESI2	desumoylating isopeptidase 2 [Source:HGNC Symbol;Acc:HGNC:24264]	0.698179056457982	0.0103297577188236
54904	WHSC1L1	Wolf-Hirschhorn syndrome candidate 1-like 1 [Source:HGNC Symbol;Acc:HGNC:12767]	0.852701622345782	0.0103835005430319
389898	UBE2N	ubiquitin-conjugating enzyme E2N [Source:HGNC Symbol;Acc:HGNC:12492]	0.641415486897199	0.0104880740245773
9859	CEP170	centrosomal protein 170kDa [Source:HGNC Symbol;Acc:HGNC:28920]	0.860905969948346	0.010530896239803
55602	CDKN2AIP	CDKN2A interacting protein [Source:HGNC Symbol;Acc:HGNC:24325]	0.658145420621833	0.0105748984220217
10152	ABI2	abl-interactor 2 [Source:HGNC Symbol;Acc:HGNC:24011]	0.814615161610543	0.0106311524800333
	FTCDNL1	formiminotransferase cyclodeaminase N-terminal like [Source:HGNC Symbol;Acc:HGNC:48661]	1.17224994242767	0.0106824152893376
222255	ATXN7L1	ataxin 7-like 1 [Source:HGNC Symbol;Acc:HGNC:22210]	1.02677895623331	0.0108170012080038
51727	CMPK1	cytidine monophosphate (UMP-CMP) kinase 1, cytosolic [Source:HGNC Symbol;Acc:HGNC:18170]	1.01356996001997	0.0108862480976501
144455	E2F7	E2F transcription factor 7 [Source:HGNC Symbol;Acc:HGNC:23820]	2.83223809515956	0.0108862480976501
51320	MEX3C	mex-3 RNA binding family member C [Source:HGNC Symbol;Acc:HGNC:28040]	0.734086214589093	0.0109871342260562
11101	ATE1	arginyltransferase 1 [Source:HGNC Symbol;Acc:HGNC:782]	0.987908167320698	0.0110211082792318
23261	CAMTA1	calmodulin binding transcription activator 1 [Source:HGNC Symbol;Acc:HGNC:18806]	0.805258467977851	0.0111216715969508
3097	HIVEP2	human immunodeficiency virus type I enhancer binding protein 2 [Source:HGNC Symbol;Acc:HGNC:4921]	1.44521673318058	0.0111584894366721
54954	FAM120C	family with sequence similarity 120C [Source:HGNC Symbol;Acc:HGNC:16949]	0.853113958451961	0.0111866838152707
85437	ZCRB1	zinc finger CCHC-type and RNA binding motif 1 [Source:HGNC Symbol;Acc:HGNC:29620]	0.754566440548255	0.0112193663124347
55863	TMEM126B	transmembrane protein 126B [Source:HGNC Symbol;Acc:HGNC:30883]	0.763984099595216	0.0114245975083304
3600	IL15	interleukin 15 [Source:HGNC Symbol;Acc:HGNC:5977]	1.63469095080919	0.0114510709338094
92241	RCSD1	RCSD domain containing 1 [Source:HGNC Symbol;Acc:HGNC:28310]	0.57843603491002	0.0114900178277446
440275	EIF2AK4	eukaryotic translation initiation factor 2 alpha kinase 4 [Source:HGNC Symbol;Acc:HGNC:19687]	0.581626207627494	0.0115018505895878
11017	SNRNP27	small nuclear ribonucleoprotein 27kDa (U4/U6.U5) [Source:HGNC Symbol;Acc:HGNC:30240]	0.449339085445089	0.0115736470290921
5326	PLAGL2	pleiomorphic adenoma gene-like 2 [Source:HGNC Symbol;Acc:HGNC:9047]	1.32450360198153	0.0116209984800733
399	RHOH	ras homolog family member H [Source:HGNC Symbol;Acc:HGNC:686]	1.81764620485282	0.0119285237857822
4616	GADD45B	growth arrest and DNA-damage-inducible, beta [Source:HGNC Symbol;Acc:HGNC:4096]	2.13619265872195	0.0119340167656319
6774	STAT3	signal transducer and activator of transcription 3 (acute-phase response factor) [Source:HGNC Symbol;Acc:HGNC:11364]	0.291712342633658	0.0120621377249462
9553	MRPL33	mitochondrial ribosomal protein L33 [Source:HGNC Symbol;Acc:HGNC:14487]	0.753744523903763	0.0120721561312573
25901	CCDC28A	coiled-coil domain containing 28A [Source:HGNC Symbol;Acc:HGNC:21098]	0.711335833150064	0.012087780970418
51125	GOLGA7	golgin A7 [Source:HGNC Symbol;Acc:HGNC:24876]	0.90920542720903	0.0120906997711719
56947	MFF	mitochondrial fission factor [Source:HGNC Symbol;Acc:HGNC:24858]	0.676886866712224	0.0120927520776129
2309	FOXO3	forkhead box O3 [Source:HGNC Symbol;Acc:HGNC:3821]	1.17543729470262	0.012334935721839
55869	HDAC8	histone deacetylase 8 [Source:HGNC Symbol;Acc:HGNC:13315]	0.578194517125219	0.0124196578801033
84186	ZCCHC7	zinc finger, CCHC domain containing 7 [Source:HGNC Symbol;Acc:HGNC:26209]	1.1207053729455	0.0124633046651703
81488	POLR2M	polymerase (RNA) II (DNA directed) polypeptide M [Source:HGNC Symbol;Acc:HGNC:14862]	1.04004136063132	0.0125405583690279
3593	IL12B	interleukin 12B [Source:HGNC Symbol;Acc:HGNC:5970]	6.23808896258484	0.0125585912016267
26054	SENP6	SUMO1/sentrin specific peptidase 6 [Source:HGNC Symbol;Acc:HGNC:20944]	0.794386199801978	0.0126341630478194
3662	IRF4	interferon regulatory factor 4 [Source:HGNC Symbol;Acc:HGNC:6119]	2.65426681540721	0.0126341630478194
8394	PIP5K1A	phosphatidylinositol-4-phosphate 5-kinase, type I, alpha [Source:HGNC Symbol;Acc:HGNC:8994]	0.50426395078744	0.0129633841233599
10771	ZMYND11	zinc finger, MYND-type containing 11 [Source:HGNC Symbol;Acc:HGNC:16966]	0.87127983850962	0.0130186519316472
22797	TFEC	transcription factor EC [Source:HGNC Symbol;Acc:HGNC:11754]	1.24244461928187	0.0130332185256078
3281	HSBP1	heat shock factor binding protein 1 [Source:HGNC Symbol;Acc:HGNC:5203]	0.553659267756866	0.0130346878859081
2113	ETS1	v-ets avian erythroblastosis virus E26 oncogene homolog 1 [Source:HGNC Symbol;Acc:HGNC:3488]	2.47315230022167	0.0131117165864817
7341	SUMO1	small ubiquitin-like modifier 1 [Source:HGNC Symbol;Acc:HGNC:12502]	0.909438423277418	0.013134902383975
10289	EIF1B	eukaryotic translation initiation factor 1B [Source:HGNC Symbol;Acc:HGNC:30792]	1.01906523511988	0.013134902383975
54625	PARP14	poly (ADP-ribose) polymerase family, member 14 [Source:HGNC Symbol;Acc:HGNC:29232]	1.15410661438736	0.013144114493949
4602	MYB	v-myb avian myeloblastosis viral oncogene homolog [Source:HGNC Symbol;Acc:HGNC:7545]	2.92202517949945	0.0132628930269178
219988	PATL1	protein associated with topoisomerase II homolog 1 (yeast) [Source:HGNC Symbol;Acc:HGNC:26721]	0.788572032446194	0.0132769663354265
1386	ATF2	activating transcription factor 2 [Source:HGNC Symbol;Acc:HGNC:784]	1.19949534221109	0.0132777535032965
6654	SOS1	son of sevenless homolog 1 (Drosophila) [Source:HGNC Symbol;Acc:HGNC:11187]	1.06782438585186	0.0133143239627772
157	ADRBK2	adrenergic, beta, receptor kinase 2 [Source:HGNC Symbol;Acc:HGNC:290]	0.72221623817694	0.0133640187910821
6936	GCFC2	GC-rich sequence DNA-binding factor 2 [Source:HGNC Symbol;Acc:HGNC:1317]	0.911398227939622	0.0133640187910821
127253	TYW3	tRNA-yW synthesizing protein 3 homolog (S. cerevisiae) [Source:HGNC Symbol;Acc:HGNC:24757]	0.996531786355881	0.0137277869212813
29074	MRPL18	mitochondrial ribosomal protein L18 [Source:HGNC Symbol;Acc:HGNC:14477]	0.321798409986325	0.0138625969250184
5290	PIK3CA	phosphatidylinositol-4,5-bisphosphate 3-kinase, catalytic subunit alpha [Source:HGNC Symbol;Acc:HGNC:8975]	0.96774970508039	0.0138625969250184
116984	ARAP2	ArfGAP with RhoGAP domain, ankyrin repeat and PH domain 2 [Source:HGNC Symbol;Acc:HGNC:16924]	1.52741352349303	0.0139718003956939
54454	ATAD2B	ATPase family, AAA domain containing 2B [Source:HGNC Symbol;Acc:HGNC:29230]	0.74459936620617	0.0142089694947199
92912	UBE2Q2	ubiquitin-conjugating enzyme E2Q family member 2 [Source:HGNC Symbol;Acc:HGNC:19248]	0.993076861875304	0.0142457425426464
9175	MAP3K13	mitogen-activated protein kinase kinase kinase 13 [Source:HGNC Symbol;Acc:HGNC:6852]	1.0977820259315	0.0143835955172982
10818	FRS2	fibroblast growth factor receptor substrate 2 [Source:HGNC Symbol;Acc:HGNC:16971]	1.28144819610988	0.0143835955172982
8028	MLLT10	myeloid/lymphoid or mixed-lineage leukemia (trithorax homolog, Drosophila); translocated to, 10 [Source:HGNC Symbol;Acc:HGNC:16063]	0.961651437158059	0.0143835955172982
7335	UBE2V1	ubiquitin-conjugating enzyme E2 variant 1 [Source:HGNC Symbol;Acc:HGNC:12494]	0.878371948478998	0.0144017189464807
51312	SLC25A37	solute carrier family 25 (mitochondrial iron transporter), member 37 [Source:HGNC Symbol;Acc:HGNC:29786]	1.28099230624766	0.0144233586508715
2624	GATA2	GATA binding protein 2 [Source:HGNC Symbol;Acc:HGNC:4171]	3.62760144994548	0.0144426219845195
80765	STARD5	StAR-related lipid transfer (START) domain containing 5 [Source:HGNC Symbol;Acc:HGNC:18065]	1.57300567812547	0.0144474188064375
10144	FAM13A	family with sequence similarity 13, member A [Source:HGNC Symbol;Acc:HGNC:19367]	1.18933109478999	0.0144515507152888
9953	HS3ST3B1	heparan sulfate (glucosamine) 3-O-sulfotransferase 3B1 [Source:HGNC Symbol;Acc:HGNC:5198]	2.45561732899517	0.0144515507152888
2958	GTF2A2	general transcription factor IIA, 2, 12kDa [Source:HGNC Symbol;Acc:HGNC:4647]	0.484238064375586	0.0145190080890865
6845	VAMP7	vesicle-associated membrane protein 7 [Source:HGNC Symbol;Acc:HGNC:11486]	1.01961202039678	0.0145190080890865
5412	UBL3	ubiquitin-like 3 [Source:HGNC Symbol;Acc:HGNC:12504]	0.557570751960547	0.0145190080890865
6144	RPL21	ribosomal protein L21 [Source:HGNC Symbol;Acc:HGNC:10313]	1.103464898344	0.0145190080890865
148523	CIART	circadian associated repressor of transcription [Source:HGNC Symbol;Acc:HGNC:25200]	1.52404304901655	0.0145482620592607
11217	AKAP2	A kinase (PRKA) anchor protein 2 [Source:HGNC Symbol;Acc:HGNC:372]	1.82189884166315	0.0146280484283888
6874	TAF4	TAF4 RNA polymerase II, TATA box binding protein (TBP)-associated factor, 135kDa [Source:HGNC Symbol;Acc:HGNC:11537]	0.539074441823469	0.0147089998755295
23301	EHBP1	EH domain binding protein 1 [Source:HGNC Symbol;Acc:HGNC:29144]	1.06897094326251	0.0147537263311099
23012	STK38L	serine/threonine kinase 38 like [Source:HGNC Symbol;Acc:HGNC:17848]	1.09749554508715	0.0147537263311099
6727	SRP14	signal recognition particle 14kDa (homologous Alu RNA binding protein) [Source:HGNC Symbol;Acc:HGNC:11299]	0.317875844073496	0.015045171673181
8898	MTMR2	myotubularin related protein 2 [Source:HGNC Symbol;Acc:HGNC:7450]	1.14713200086787	0.0150919561765157
64744	SMAP2	small ArfGAP2 [Source:HGNC Symbol;Acc:HGNC:25082]	1.08839498845686	0.0150919561765157
285282	RABL3	RAB, member of RAS oncogene family-like 3 [Source:HGNC Symbol;Acc:HGNC:18072]	0.707430330162447	0.0150919561765157
55332	DRAM1	DNA-damage regulated autophagy modulator 1 [Source:HGNC Symbol;Acc:HGNC:25645]	1.0625742649918	0.015364928668422
5879	RAC1	ras-related C3 botulinum toxin substrate 1 (rho family, small GTP binding protein Rac1) [Source:HGNC Symbol;Acc:HGNC:9801]	0.647357671373541	0.0154686687250002
66008	TRAK2	trafficking protein, kinesin binding 2 [Source:HGNC Symbol;Acc:HGNC:13206]	0.999278979386869	0.0154686687250002
57161	PELI2	pellino E3 ubiquitin protein ligase family member 2 [Source:HGNC Symbol;Acc:HGNC:8828]	1.73812292998264	0.0155749179543056
2920	CXCL2	chemokine (C-X-C motif) ligand 2 [Source:HGNC Symbol;Acc:HGNC:4603]	2.80884933281871	0.0155749179543056
22872	SEC31A	SEC31 homolog A (S. cerevisiae) [Source:HGNC Symbol;Acc:HGNC:17052]	0.588687715366981	0.0156527788929259
140609	NEK7	NIMA-related kinase 7 [Source:HGNC Symbol;Acc:HGNC:13386]	1.29278249492578	0.0156997840122121
9314	KLF4	Kruppel-like factor 4 (gut) [Source:HGNC Symbol;Acc:HGNC:6348]	1.80057073793537	0.0157426641577032
55216	C11orf57	chromosome 11 open reading frame 57 [Source:HGNC Symbol;Acc:HGNC:25569]	0.722561112655135	0.0157875087714485
127933	UHMK1	U2AF homology motif (UHM) kinase 1 [Source:HGNC Symbol;Acc:HGNC:19683]	0.996357734306029	0.0157875087714485
51701	NLK	nemo-like kinase [Source:HGNC Symbol;Acc:HGNC:29858]	0.697403433935727	0.0157875087714485
728888	NPIPB11	nuclear pore complex interacting protein family, member B11 [Source:HGNC Symbol;Acc:HGNC:37453]	2.18914145487192	0.0159070705113667
387119	CEP85L	centrosomal protein 85kDa-like [Source:HGNC Symbol;Acc:HGNC:21638]	1.28174860026641	0.0159110911656792
54467	ANKIB1	ankyrin repeat and IBR domain containing 1 [Source:HGNC Symbol;Acc:HGNC:22215]	0.87732765088874	0.015937353543249
10758	TRAF3IP2	TRAF3 interacting protein 2 [Source:HGNC Symbol;Acc:HGNC:1343]	0.526652716828477	0.0161941823856584
152006	RNF38	ring finger protein 38 [Source:HGNC Symbol;Acc:HGNC:18052]	0.904922284316846	0.0162757743993864
57403	RAB22A	RAB22A, member RAS oncogene family [Source:HGNC Symbol;Acc:HGNC:9764]	0.808724697749067	0.0162757743993864
285172	FAM126B	family with sequence similarity 126, member B [Source:HGNC Symbol;Acc:HGNC:28593]	1.31979411452062	0.0162757743993864
5144	PDE4D	phosphodiesterase 4D, cAMP-specific [Source:HGNC Symbol;Acc:HGNC:8783]	1.82422669477843	0.0163315122753332
55288	RHOT1	ras homolog family member T1 [Source:HGNC Symbol;Acc:HGNC:21168]	1.24829133444851	0.0163464231700034
4338	MOCS2	molybdenum cofactor synthesis 2 [Source:HGNC Symbol;Acc:HGNC:7193]	0.874364900308251	0.0164078238925849
58516	FAM60A	family with sequence similarity 60, member A [Source:HGNC Symbol;Acc:HGNC:30702]	1.4492438221932	0.0164078238925849
1457	CSNK2A1	casein kinase 2, alpha 1 polypeptide [Source:HGNC Symbol;Acc:HGNC:2457]	0.786209482073778	0.0164338668398695
91283	MSANTD3	Myb/SANT-like DNA-binding domain containing 3 [Source:HGNC Symbol;Acc:HGNC:23370]	1.38384846365359	0.0164512723671835
440145	MZT1	mitotic spindle organizing protein 1 [Source:HGNC Symbol;Acc:HGNC:33830]	0.812310037598254	0.0164650520060818
9465	AKAP7	A kinase (PRKA) anchor protein 7 [Source:HGNC Symbol;Acc:HGNC:377]	1.30987881457877	0.0165001295915678
4850	CNOT4	CCR4-NOT transcription complex, subunit 4 [Source:HGNC Symbol;Acc:HGNC:7880]	0.826018647854585	0.016536482715943
1977	EIF4E	eukaryotic translation initiation factor 4E [Source:HGNC Symbol;Acc:HGNC:3287]	1.05352884862346	0.0166181384177754
8737	RIPK1	receptor (TNFRSF)-interacting serine-threonine kinase 1 [Source:HGNC Symbol;Acc:HGNC:10019]	0.905327084661149	0.0166181384177754
2776	GNAQ	guanine nucleotide binding protein (G protein), q polypeptide [Source:HGNC Symbol;Acc:HGNC:4390]	1.04134230683157	0.0167406725303847
29883	CNOT7	CCR4-NOT transcription complex, subunit 7 [Source:HGNC Symbol;Acc:HGNC:14101]	1.07643666824041	0.0170107142896857
60492	CCDC90B	coiled-coil domain containing 90B [Source:HGNC Symbol;Acc:HGNC:28108]	0.848175948911208	0.0171376905139141
6138	RPL15	ribosomal protein L15 [Source:HGNC Symbol;Acc:HGNC:10306]	0.717487636414741	0.0171424599501823
55270	NUDT15	nudix (nucleoside diphosphate linked moiety X)-type motif 15 [Source:HGNC Symbol;Acc:HGNC:23063]	0.75752976055881	0.0172022369967711
8645	KCNK5	potassium channel, two pore domain subfamily K, member 5 [Source:HGNC Symbol;Acc:HGNC:6280]	2.54235519854516	0.0173444860285813
100288695	LIMS1	LIM and senescent cell antigen-like domains 1 [Source:HGNC Symbol;Acc:HGNC:6616]	0.963048874545664	0.0174914399476246
11244	ZHX1	zinc fingers and homeoboxes 1 [Source:HGNC Symbol;Acc:HGNC:12871]	0.914837712272771	0.0175683916465541
3364	HUS1	HUS1 checkpoint homolog (S. pombe) [Source:HGNC Symbol;Acc:HGNC:5309]	0.567881158696577	0.0177361896251612
669	BPGM	2,3-bisphosphoglycerate mutase [Source:HGNC Symbol;Acc:HGNC:1093]	0.878156881955469	0.0177678683534089
3183	HNRNPC	heterogeneous nuclear ribonucleoprotein C (C1/C2) [Source:HGNC Symbol;Acc:HGNC:5035]	0.559966836530744	0.0177844328244544
57579	FAM135A	family with sequence similarity 135, member A [Source:HGNC Symbol;Acc:HGNC:21084]	0.859427485217673	0.0177844328244544
5534	PPP3R1	protein phosphatase 3, regulatory subunit B, alpha [Source:HGNC Symbol;Acc:HGNC:9317]	1.10550231545642	0.0177844328244544
27102	EIF2AK1	eukaryotic translation initiation factor 2-alpha kinase 1 [Source:HGNC Symbol;Acc:HGNC:24921]	0.411196507155214	0.0177844328244544
23095	KIF1B	kinesin family member 1B [Source:HGNC Symbol;Acc:HGNC:16636]	0.867310162188413	0.0178732438800129
51455	REV1	REV1, polymerase (DNA directed) [Source:HGNC Symbol;Acc:HGNC:14060]	0.772766514309129	0.0180438220535366
10434	LYPLA1	lysophospholipase I [Source:HGNC Symbol;Acc:HGNC:6737]	1.20038491712954	0.0180438220535366
4738	NEDD8	neural precursor cell expressed, developmentally down-regulated 8 [Source:HGNC Symbol;Acc:HGNC:7732]	0.430782610066771	0.0180993391951882
286144	TRIQK	triple QxxK/R motif containing [Source:HGNC Symbol;Acc:HGNC:27828]	1.1904320755768	0.0183324653007006
254065	BRWD3	bromodomain and WD repeat domain containing 3 [Source:HGNC Symbol;Acc:HGNC:17342]	1.07329167167865	0.0183324653007006
9560	CCL4L1	chemokine (C-C motif) ligand 4-like 1 [Source:HGNC Symbol;Acc:HGNC:10631]	2.99194176613749	0.0185909301057598
64326	RFWD2	ring finger and WD repeat domain 2, E3 ubiquitin protein ligase [Source:HGNC Symbol;Acc:HGNC:17440]	0.433050172239258	0.0185913474762053
51755	CDK12	cyclin-dependent kinase 12 [Source:HGNC Symbol;Acc:HGNC:24224]	0.495851543594176	0.0186889563642024
10274	STAG1	stromal antigen 1 [Source:HGNC Symbol;Acc:HGNC:11354]	0.772522296582207	0.0186889563642024
222166	MTURN	maturin, neural progenitor differentiation regulator homolog (Xenopus) [Source:HGNC Symbol;Acc:HGNC:25457]	0.965155338885878	0.0187372971621155
131076	CCDC58	coiled-coil domain containing 58 [Source:HGNC Symbol;Acc:HGNC:31136]	0.668505283999372	0.0187373773578269
55209	SETD5	SET domain containing 5 [Source:HGNC Symbol;Acc:HGNC:25566]	0.691517773230991	0.0187647733988745
5149	PDE6H	phosphodiesterase 6H, cGMP-specific, cone, gamma [Source:HGNC Symbol;Acc:HGNC:8790]	2.97103796883118	0.0187869978219918
830	CAPZA2	capping protein (actin filament) muscle Z-line, alpha 2 [Source:HGNC Symbol;Acc:HGNC:1490]	0.88214029099413	0.0188172045795686
375287	RBM43	RNA binding motif protein 43 [Source:HGNC Symbol;Acc:HGNC:24790]	1.36247271884507	0.0188211089037069
6451	SH3BGRL	SH3 domain binding glutamate-rich protein like [Source:HGNC Symbol;Acc:HGNC:10823]	0.969654260532086	0.0188211089037069
100526767	CHMP3	charged multivesicular body protein 3 [Source:HGNC Symbol;Acc:HGNC:29865]	0.773565121598426	0.019007630424275
6416	MAP2K4	mitogen-activated protein kinase kinase 4 [Source:HGNC Symbol;Acc:HGNC:6844]	0.804942042535544	0.0191192329173578
6917	TCEA1	transcription elongation factor A (SII), 1 [Source:HGNC Symbol;Acc:HGNC:11612]	1.11100630887062	0.0191192329173578
150274	HSCB	HscB mitochondrial iron-sulfur cluster co-chaperone [Source:HGNC Symbol;Acc:HGNC:28913]	0.811608041518605	0.0191192329173578
28966	SNX24	sorting nexin 24 [Source:HGNC Symbol;Acc:HGNC:21533]	1.2344969253101	0.0192012139564554
84142	FAM175A	family with sequence similarity 175, member A [Source:HGNC Symbol;Acc:HGNC:25829]	1.13670589582254	0.0192542599069823
5469	MED1	mediator complex subunit 1 [Source:HGNC Symbol;Acc:HGNC:9234]	0.54667583757359	0.0192798647420847
10693	CCT6B	chaperonin containing TCP1, subunit 6B (zeta 2) [Source:HGNC Symbol;Acc:HGNC:1621]	1.29377538756117	0.0195682581678489
6504	SLAMF1	signaling lymphocytic activation molecule family member 1 [Source:HGNC Symbol;Acc:HGNC:10903]	1.82770292583247	0.0195682581678489
6938	TCF12	transcription factor 12 [Source:HGNC Symbol;Acc:HGNC:11623]	0.959771680632662	0.0197259335376354
54942	FAM206A	family with sequence similarity 206, member A [Source:HGNC Symbol;Acc:HGNC:1364]	0.897529557547347	0.0197302779303725
22887	FOXJ3	forkhead box J3 [Source:HGNC Symbol;Acc:HGNC:29178]	0.90534641771307	0.0197302779303725
55609	ZNF280C	zinc finger protein 280C [Source:HGNC Symbol;Acc:HGNC:25955]	0.924543904592412	0.0198944713429671
53344	CHIC1	cysteine-rich hydrophobic domain 1 [Source:HGNC Symbol;Acc:HGNC:1934]	3.09882882488053	0.019987601509832
10979	FERMT2	fermitin family member 2 [Source:HGNC Symbol;Acc:HGNC:15767]	1.07558689379836	0.0202000078294821
84312	BRMS1L	breast cancer metastasis-suppressor 1-like [Source:HGNC Symbol;Acc:HGNC:20512]	1.11908043522112	0.0202000078294821
64864	RFX7	regulatory factor X, 7 [Source:HGNC Symbol;Acc:HGNC:25777]	0.755363589020873	0.020613788430095
55133	SRBD1	S1 RNA binding domain 1 [Source:HGNC Symbol;Acc:HGNC:25521]	0.93555897341503	0.020729278728236
4330	MN1	meningioma (disrupted in balanced translocation) 1 [Source:HGNC Symbol;Acc:HGNC:7180]	1.57353130493827	0.0207330579336511
11179	ZNF277	zinc finger protein 277 [Source:HGNC Symbol;Acc:HGNC:13070]	1.26348564503775	0.0207330579336511
64841	GNPNAT1	glucosamine-phosphate N-acetyltransferase 1 [Source:HGNC Symbol;Acc:HGNC:19980]	1.07957135886497	0.0207362050265536
901	CCNG2	cyclin G2 [Source:HGNC Symbol;Acc:HGNC:1593]	1.11929755445929	0.0208899919420973
55796	MBNL3	muscleblind-like splicing regulator 3 [Source:HGNC Symbol;Acc:HGNC:20564]	1.15817888298959	0.0209084583619177
5597	MAPK6	mitogen-activated protein kinase 6 [Source:HGNC Symbol;Acc:HGNC:6879]	1.04834350442352	0.0211184336789695
552889	ATXN7L3B	ataxin 7-like 3B [Source:HGNC Symbol;Acc:HGNC:37931]	0.550305474185636	0.0211831258462029
83473	KATNAL2	katanin p60 subunit A-like 2 [Source:HGNC Symbol;Acc:HGNC:25387]	0.848749076295953	0.0212115624409225
5687	PSMA6	proteasome (prosome, macropain) subunit, alpha type, 6 [Source:HGNC Symbol;Acc:HGNC:9535]	0.854295897198957	0.0212581999562623
7812	CSDE1	cold shock domain containing E1, RNA-binding [Source:HGNC Symbol;Acc:HGNC:29905]	0.574315020638341	0.0213848703808862
9852	EPM2AIP1	EPM2A (laforin) interacting protein 1 [Source:HGNC Symbol;Acc:HGNC:19735]	0.943865106189935	0.0214104354572322
65125	WNK1	WNK lysine deficient protein kinase 1 [Source:HGNC Symbol;Acc:HGNC:14540]	0.550594211794642	0.0214105919178232
56983	POGLUT1	protein O-glucosyltransferase 1 [Source:HGNC Symbol;Acc:HGNC:22954]	1.29423349525255	0.0214105919178232
101928852	ZNF720	zinc finger protein 720 [Source:HGNC Symbol;Acc:HGNC:26987]	0.545140349968652	0.0214105919178232
29994	BAZ2B	bromodomain adjacent to zinc finger domain, 2B [Source:HGNC Symbol;Acc:HGNC:963]	0.946380541535329	0.0214105919178232
55777	MBD5	methyl-CpG binding domain protein 5 [Source:HGNC Symbol;Acc:HGNC:20444]	0.771312582163089	0.0214105919178232
51386	EIF3L	eukaryotic translation initiation factor 3, subunit L [Source:HGNC Symbol;Acc:HGNC:18138]	0.3886453050328	0.0214105919178232
51645	PPIL1	peptidylprolyl isomerase (cyclophilin)-like 1 [Source:HGNC Symbol;Acc:HGNC:9260]	0.425401378648745	0.0214105919178232
102724200	CH507-9B2.9	Protein LOC102724200 {ECO:0000313|Ensembl:ENSP00000485615} [Source:UniProtKB/TrEMBL;Acc:A0A096LPH7]	1.69205136248199	0.0214197723562398
57551	TAOK1	TAO kinase 1 [Source:HGNC Symbol;Acc:HGNC:29259]	1.10296560312636	0.0214206701381745
23291	FBXW11	F-box and WD repeat domain containing 11 [Source:HGNC Symbol;Acc:HGNC:13607]	0.696410061966939	0.021577930340662
144348	ZNF664	zinc finger protein 664 [Source:HGNC Symbol;Acc:HGNC:25406]	0.659948371940703	0.021577930340662
7716	VEZF1	vascular endothelial zinc finger 1 [Source:HGNC Symbol;Acc:HGNC:12949]	1.00505395379189	0.021577930340662
80821	DDHD1	DDHD domain containing 1 [Source:HGNC Symbol;Acc:HGNC:19714]	0.664761765255613	0.021577930340662
5806	PTX3	pentraxin 3, long [Source:HGNC Symbol;Acc:HGNC:9692]	2.91344229668969	0.021577930340662
57589	RIC1	RAB6A GEF complex partner 1 [Source:HGNC Symbol;Acc:HGNC:17686]	0.78453010924148	0.0216593816196625
4214	MAP3K1	mitogen-activated protein kinase kinase kinase 1, E3 ubiquitin protein ligase [Source:HGNC Symbol;Acc:HGNC:6848]	1.02944411468404	0.0216829672265746
6045	RNF2	ring finger protein 2 [Source:HGNC Symbol;Acc:HGNC:10061]	0.939656953328825	0.0216829672265746
81846	SBF2	SET binding factor 2 [Source:HGNC Symbol;Acc:HGNC:2135]	0.984568331279647	0.0216829672265746
8633	UNC5C	unc-5 homolog C (C. elegans) [Source:HGNC Symbol;Acc:HGNC:12569]	4.85071887924466	0.0216829672265746
8658	TNKS	tankyrase, TRF1-interacting ankyrin-related ADP-ribose polymerase [Source:HGNC Symbol;Acc:HGNC:11941]	0.91037570106752	0.0217708394306908
54951	COMMD8	COMM domain containing 8 [Source:HGNC Symbol;Acc:HGNC:26036]	0.796275266621074	0.0217710128953169
4649	MYO9A	myosin IXA [Source:HGNC Symbol;Acc:HGNC:7608]	0.756334799168957	0.0221598776300193
80127	CCDC176	coiled-coil domain containing 176 [Source:HGNC Symbol;Acc:HGNC:19855]	1.45374305521878	0.0222732107722251
163486	DENND1B	DENN/MADD domain containing 1B [Source:HGNC Symbol;Acc:HGNC:28404]	1.17923976510909	0.0223820351439673
	FAM204A	family with sequence similarity 204, member A [Source:HGNC Symbol;Acc:HGNC:25794]	0.807042496399609	0.0224637128513792
374969	CCDC23	coiled-coil domain containing 23 [Source:HGNC Symbol;Acc:HGNC:29204]	0.690400662053319	0.022651346133387
10714	POLD3	polymerase (DNA-directed), delta 3, accessory subunit [Source:HGNC Symbol;Acc:HGNC:20932]	0.733073508876975	0.0226816848284111
27125	AFF4	AF4/FMR2 family, member 4 [Source:HGNC Symbol;Acc:HGNC:17869]	0.936248999879436	0.0228804300822649
51663	ZFR	zinc finger RNA binding protein [Source:HGNC Symbol;Acc:HGNC:17277]	0.813453468582605	0.0228804300822649
10009	ZBTB33	zinc finger and BTB domain containing 33 [Source:HGNC Symbol;Acc:HGNC:16682]	0.995282277517389	0.022923934106038
4929	NR4A2	nuclear receptor subfamily 4, group A, member 2 [Source:HGNC Symbol;Acc:HGNC:7981]	1.80959129689758	0.0229309306003229
5516	PPP2CB	protein phosphatase 2, catalytic subunit, beta isozyme [Source:HGNC Symbol;Acc:HGNC:9300]	0.473371829996524	0.0229426903683242
1195	CLK1	CDC-like kinase 1 [Source:HGNC Symbol;Acc:HGNC:2068]	0.955603011106216	0.0229426903683242
253430	IPMK	inositol polyphosphate multikinase [Source:HGNC Symbol;Acc:HGNC:20739]	1.17020765496204	0.0229426903683242
1352	COX10	COX10 heme A:farnesyltransferase cytochrome c oxidase assembly factor [Source:HGNC Symbol;Acc:HGNC:2260]	0.524978095858175	0.0230269638444926
84525	HOPX	HOP homeobox [Source:HGNC Symbol;Acc:HGNC:24961]	2.02095201284832	0.0230787030945581
7332	UBE2L3	ubiquitin-conjugating enzyme E2L 3 [Source:HGNC Symbol;Acc:HGNC:12488]	0.313920817193994	0.0230988732872087
6351	CCL4	chemokine (C-C motif) ligand 4 [Source:HGNC Symbol;Acc:HGNC:10630]	2.50661195752069	0.0232418965370249
219844	HYLS1	hydrolethalus syndrome 1 [Source:HGNC Symbol;Acc:HGNC:26558]	1.42379900217607	0.0232838409568313
64083	GOLPH3	golgi phosphoprotein 3 (coat-protein) [Source:HGNC Symbol;Acc:HGNC:15452]	0.401029218032744	0.0233810306737149
285533	RNF175	ring finger protein 175 [Source:HGNC Symbol;Acc:HGNC:27735]	2.06505248608354	0.0234403662814446
597	BCL2A1	BCL2-related protein A1 [Source:HGNC Symbol;Acc:HGNC:991]	1.19478063170913	0.0234651742496559
23369	PUM2	pumilio RNA-binding family member 2 [Source:HGNC Symbol;Acc:HGNC:14958]	1.19021228466009	0.0236404118861673
4973	OLR1	oxidized low density lipoprotein (lectin-like) receptor 1 [Source:HGNC Symbol;Acc:HGNC:8133]	1.38700402308238	0.0236462989900262
51315	KRCC1	lysine-rich coiled-coil 1 [Source:HGNC Symbol;Acc:HGNC:28039]	1.07264442089854	0.0236791691464063
5501	PPP1CC	protein phosphatase 1, catalytic subunit, gamma isozyme [Source:HGNC Symbol;Acc:HGNC:9283]	0.92387663122446	0.023753821854864
51616	TAF9B	TAF9B RNA polymerase II, TATA box binding protein (TBP)-associated factor, 31kDa [Source:HGNC Symbol;Acc:HGNC:17306]	0.912448404338035	0.0238027563832096
10200	MPHOSPH6	M-phase phosphoprotein 6 [Source:HGNC Symbol;Acc:HGNC:7214]	0.974312063618015	0.0238027563832096
401152	C4orf3	chromosome 4 open reading frame 3 [Source:HGNC Symbol;Acc:HGNC:19225]	0.77232004703036	0.0239058200065517
3717	JAK2	Janus kinase 2 [Source:HGNC Symbol;Acc:HGNC:6192]	0.713533004084745	0.0239718666576323
10927	SPIN1	spindlin 1 [Source:HGNC Symbol;Acc:HGNC:11243]	0.965850647810623	0.0239752599995302
6792	CDKL5	cyclin-dependent kinase-like 5 [Source:HGNC Symbol;Acc:HGNC:11411]	0.840476269757683	0.0240327380865325
5440	POLR2K	polymerase (RNA) II (DNA directed) polypeptide K, 7.0kDa [Source:HGNC Symbol;Acc:HGNC:9198]	0.810568821684631	0.0240767509980448
10542	LAMTOR5	late endosomal/lysosomal adaptor, MAPK and MTOR activator 5 [Source:HGNC Symbol;Acc:HGNC:17955]	0.437582427046685	0.02432151551306
23461	ABCA5	ATP-binding cassette, sub-family A (ABC1), member 5 [Source:HGNC Symbol;Acc:HGNC:35]	1.21848835749919	0.0243822844202599
91355	LRP5L	low density lipoprotein receptor-related protein 5-like [Source:HGNC Symbol;Acc:HGNC:25323]	1.39087552005426	0.0243940638528561
8564	KMO	kynurenine 3-monooxygenase (kynurenine 3-hydroxylase) [Source:HGNC Symbol;Acc:HGNC:6381]	1.17779769737145	0.0245099280837849
90874	ZNF697	zinc finger protein 697 [Source:HGNC Symbol;Acc:HGNC:32034]	0.64034661976956	0.0246558774720031
9871	SEC24D	SEC24 family member D [Source:HGNC Symbol;Acc:HGNC:10706]	0.534614782237852	0.024668314149198
144363	LYRM5	LYR motif containing 5 [Source:HGNC Symbol;Acc:HGNC:27052]	1.27413507109188	0.0246805680986021
284611	FAM102B	family with sequence similarity 102, member B [Source:HGNC Symbol;Acc:HGNC:27637]	1.25060894662688	0.0247269578078294
10320	IKZF1	IKAROS family zinc finger 1 (Ikaros) [Source:HGNC Symbol;Acc:HGNC:13176]	1.02092991990207	0.024756433596331
80829	ZFP91	ZFP91 zinc finger protein [Source:HGNC Symbol;Acc:HGNC:14983]	1.17800509494644	0.024758325851869
8111	GPR68	G protein-coupled receptor 68 [Source:HGNC Symbol;Acc:HGNC:4519]	1.32084822942211	0.0248436173263478
255231	MCOLN2	mucolipin 2 [Source:HGNC Symbol;Acc:HGNC:13357]	1.84935423031701	0.0249296586174204
9026	HIP1R	huntingtin interacting protein 1 related [Source:HGNC Symbol;Acc:HGNC:18415]	2.26463438807178	0.0249665106292315
317649	EIF4E3	eukaryotic translation initiation factor 4E family member 3 [Source:HGNC Symbol;Acc:HGNC:31837]	1.0598381521323	0.0249665106292315
9779	TBC1D5	TBC1 domain family, member 5 [Source:HGNC Symbol;Acc:HGNC:19166]	0.646410822095411	0.0252221586630113
92259	MRPS36	mitochondrial ribosomal protein S36 [Source:HGNC Symbol;Acc:HGNC:16631]	0.606673317380018	0.0252221586630113
9308	CD83	CD83 molecule [Source:HGNC Symbol;Acc:HGNC:1703]	1.06991146488385	0.0252244472046753
283933	ZNF843	zinc finger protein 843 [Source:HGNC Symbol;Acc:HGNC:28710]	3.72098565152173	0.0252244472046753
221895	JAZF1	JAZF zinc finger 1 [Source:HGNC Symbol;Acc:HGNC:28917]	1.17229590041566	0.0252933970271212
26286	ARFGAP3	ADP-ribosylation factor GTPase activating protein 3 [Source:HGNC Symbol;Acc:HGNC:661]	0.610801489674236	0.0253636714579525
55870	ASH1L	ash1 (absent, small, or homeotic)-like (Drosophila) [Source:HGNC Symbol;Acc:HGNC:19088]	0.977275936196138	0.0255517076637061
9453	GGPS1	geranylgeranyl diphosphate synthase 1 [Source:HGNC Symbol;Acc:HGNC:4249]	0.560379628342887	0.0256862723434847
55607	PPP1R9A	protein phosphatase 1, regulatory subunit 9A [Source:HGNC Symbol;Acc:HGNC:14946]	2.09763322600495	0.0256862723434847
7707	ZNF148	zinc finger protein 148 [Source:HGNC Symbol;Acc:HGNC:12933]	0.907733042308238	0.0257414340269273
83593	RASSF5	Ras association (RalGDS/AF-6) domain family member 5 [Source:HGNC Symbol;Acc:HGNC:17609]	1.13370959693241	0.025808530142346
150962	PUS10	pseudouridylate synthase 10 [Source:HGNC Symbol;Acc:HGNC:26505]	1.04543430310773	0.025809820109202
221443	OARD1	O-acyl-ADP-ribose deacylase 1 [Source:HGNC Symbol;Acc:HGNC:21257]	0.691593284666364	0.0258867849651505
22916	NCBP2	nuclear cap binding protein subunit 2, 20kDa [Source:HGNC Symbol;Acc:HGNC:7659]	0.550150220441135	0.0259879406091653
9818	NUPL1	nucleoporin like 1 [Source:HGNC Symbol;Acc:HGNC:20261]	1.15078744661502	0.0260641072984872
9527	GOSR1	golgi SNAP receptor complex member 1 [Source:HGNC Symbol;Acc:HGNC:4430]	0.37604288615021	0.0260902462986165
84002	B3GNT5	UDP-GlcNAc:betaGal beta-1,3-N-acetylglucosaminyltransferase 5 [Source:HGNC Symbol;Acc:HGNC:15684]	1.25941076753239	0.0261157571795599
9220	TIAF1	TGFB1-induced anti-apoptotic factor 1 [Source:HGNC Symbol;Acc:HGNC:11803]	1.85245099090784	0.0261157571795599
8050	PDHX	pyruvate dehydrogenase complex, component X [Source:HGNC Symbol;Acc:HGNC:21350]	0.717501906060813	0.0261669101228599
7913	DEK	DEK proto-oncogene [Source:HGNC Symbol;Acc:HGNC:2768]	1.05163804758557	0.0261669101228599
10092	ARPC5	actin related protein 2/3 complex, subunit 5, 16kDa [Source:HGNC Symbol;Acc:HGNC:708]	0.481515961164957	0.0263464392580267
8556	CDC14A	cell division cycle 14A [Source:HGNC Symbol;Acc:HGNC:1718]	0.928724755463786	0.0265484941214063
463	ZFHX3	zinc finger homeobox 3 [Source:HGNC Symbol;Acc:HGNC:777]	1.15111311374254	0.026602501018043
5532	PPP3CB	protein phosphatase 3, catalytic subunit, beta isozyme [Source:HGNC Symbol;Acc:HGNC:9315]	0.630405751182633	0.0266693143946345
196528	ARID2	AT rich interactive domain 2 (ARID, RFX-like) [Source:HGNC Symbol;Acc:HGNC:18037]	1.12862609723352	0.0267395541641918
55681	SCYL2	SCY1-like 2 (S. cerevisiae) [Source:HGNC Symbol;Acc:HGNC:19286]	1.02643209342804	0.0267395541641918
9188	DDX21	DEAD (Asp-Glu-Ala-Asp) box helicase 21 [Source:HGNC Symbol;Acc:HGNC:2744]	0.96943733179274	0.026742980169807
51131	PHF11	PHD finger protein 11 [Source:HGNC Symbol;Acc:HGNC:17024]	0.865604831255682	0.026742980169807
55596	ZCCHC8	zinc finger, CCHC domain containing 8 [Source:HGNC Symbol;Acc:HGNC:25265]	0.65218679620158	0.0267721474152267
84294	UTP23	UTP23, small subunit (SSU) processome component, homolog (yeast) [Source:HGNC Symbol;Acc:HGNC:28224]	0.934092372296908	0.0269906033257303
7702	ZNF143	zinc finger protein 143 [Source:HGNC Symbol;Acc:HGNC:12928]	0.6900143452707	0.0270006940112187
8036	SHOC2	soc-2 suppressor of clear homolog (C. elegans) [Source:HGNC Symbol;Acc:HGNC:15454]	1.17462698881024	0.0271145633819458
93487	MAPK1IP1L	mitogen-activated protein kinase 1 interacting protein 1-like [Source:HGNC Symbol;Acc:HGNC:19840]	0.526250480556184	0.0271270196080397
5732	PTGER2	prostaglandin E receptor 2 (subtype EP2), 53kDa [Source:HGNC Symbol;Acc:HGNC:9594]	1.52222627947515	0.0272123381124325
55274	PHF10	PHD finger protein 10 [Source:HGNC Symbol;Acc:HGNC:18250]	0.596894856829664	0.0273443153442063
4775	NFATC3	nuclear factor of activated T-cells, cytoplasmic, calcineurin-dependent 3 [Source:HGNC Symbol;Acc:HGNC:7777]	0.729115611327518	0.027465767259604
257397	TAB3	TGF-beta activated kinase 1/MAP3K7 binding protein 3 [Source:HGNC Symbol;Acc:HGNC:30681]	1.15394877665589	0.0278841959339534
54875	CNTLN	centlein, centrosomal protein [Source:HGNC Symbol;Acc:HGNC:23432]	1.02953678671416	0.0279250734605249
11096	ADAMTS5	ADAM metallopeptidase with thrombospondin type 1 motif, 5 [Source:HGNC Symbol;Acc:HGNC:221]	4.85093696894881	0.0280486199472207
25836	NIPBL	Nipped-B homolog (Drosophila) [Source:HGNC Symbol;Acc:HGNC:28862]	0.887174372182721	0.0281908664935836
23196	FAM120A	family with sequence similarity 120A [Source:HGNC Symbol;Acc:HGNC:13247]	0.316665505331063	0.0282626679747621
9750	FAM65B	family with sequence similarity 65, member B [Source:HGNC Symbol;Acc:HGNC:13872]	3.61514751365021	0.0284460863239105
57534	MIB1	mindbomb E3 ubiquitin protein ligase 1 [Source:HGNC Symbol;Acc:HGNC:21086]	0.917503383645573	0.028469627490234
116461	TSEN15	TSEN15 tRNA splicing endonuclease subunit [Source:HGNC Symbol;Acc:HGNC:16791]	0.788803444603679	0.0285334162670036
51133	KCTD3	potassium channel tetramerization domain containing 3 [Source:HGNC Symbol;Acc:HGNC:21305]	1.01459883741955	0.0287701981000667
54529	ASNSD1	asparagine synthetase domain containing 1 [Source:HGNC Symbol;Acc:HGNC:24910]	0.848679096662825	0.0287701981000667
100	ADA	adenosine deaminase [Source:HGNC Symbol;Acc:HGNC:186]	1.69513506875778	0.0288440826602587
79974	CPED1	cadherin-like and PC-esterase domain containing 1 [Source:HGNC Symbol;Acc:HGNC:26159]	1.59274669117427	0.0289809813947116
8554	PIAS1	protein inhibitor of activated STAT, 1 [Source:HGNC Symbol;Acc:HGNC:2752]	0.45096705229884	0.0290477354644318
9706	ULK2	unc-51 like autophagy activating kinase 2 [Source:HGNC Symbol;Acc:HGNC:13480]	0.91438321187988	0.0293246072482179
23480	SEC61G	Sec61 gamma subunit [Source:HGNC Symbol;Acc:HGNC:18277]	0.844376651414118	0.0293271519126452
54521	WDR44	WD repeat domain 44 [Source:HGNC Symbol;Acc:HGNC:30512]	0.79835950080346	0.0294284946772383
200558	APLF	aprataxin and PNKP like factor [Source:HGNC Symbol;Acc:HGNC:28724]	1.01318978857452	0.0295235287745094
54812	AFTPH	aftiphilin [Source:HGNC Symbol;Acc:HGNC:25951]	0.865164942426856	0.0295661215150756
11345	GABARAPL2	GABA(A) receptor-associated protein-like 2 [Source:HGNC Symbol;Acc:HGNC:13291]	0.543001614414777	0.0295711129128452
130888	FBXO36	F-box protein 36 [Source:HGNC Symbol;Acc:HGNC:27020]	1.39874557303734	0.0295811248366219
10914	PAPOLA	poly(A) polymerase alpha [Source:HGNC Symbol;Acc:HGNC:14981]	0.907534916700345	0.0297874137936545
3937	LCP2	lymphocyte cytosolic protein 2 (SH2 domain containing leukocyte protein of 76kDa) [Source:HGNC Symbol;Acc:HGNC:6529]	1.01129244326857	0.0298115546070142
1806	DPYD	dihydropyrimidine dehydrogenase [Source:HGNC Symbol;Acc:HGNC:3012]	0.66889705686903	0.0298115546070142
574028	CLLU1	chronic lymphocytic leukemia up-regulated 1 [Source:HGNC Symbol;Acc:HGNC:29841]	2.94919723689105	0.0298115546070142
51167	CYB5R4	cytochrome b5 reductase 4 [Source:HGNC Symbol;Acc:HGNC:20147]	0.882911787230396	0.0299642794709609
9318	COPS2	COP9 signalosome subunit 2 [Source:HGNC Symbol;Acc:HGNC:30747]	0.934664168778411	0.0299827693572719
147339	C18orf25	chromosome 18 open reading frame 25 [Source:HGNC Symbol;Acc:HGNC:28172]	0.752233828648734	0.030096142840225
51765	STK26	serine/threonine protein kinase 26 [Source:HGNC Symbol;Acc:HGNC:18174]	1.87633108355465	0.030096142840225
27101	CACYBP	calcyclin binding protein [Source:HGNC Symbol;Acc:HGNC:30423]	0.530861572566049	0.030096142840225
10920	COPS8	COP9 signalosome subunit 8 [Source:HGNC Symbol;Acc:HGNC:24335]	0.571838291130908	0.0303181240217266
55233	MOB1A	MOB kinase activator 1A [Source:HGNC Symbol;Acc:HGNC:16015]	0.930416220945737	0.0303181240217266
4848	CNOT2	CCR4-NOT transcription complex, subunit 2 [Source:HGNC Symbol;Acc:HGNC:7878]	0.675954006331848	0.0303277434781487
54834	GDAP2	ganglioside induced differentiation associated protein 2 [Source:HGNC Symbol;Acc:HGNC:18010]	0.772764897576175	0.0304511794382267
3096	HIVEP1	human immunodeficiency virus type I enhancer binding protein 1 [Source:HGNC Symbol;Acc:HGNC:4920]	1.28836289360483	0.0305775675522473
7325	UBE2E2	ubiquitin-conjugating enzyme E2E 2 [Source:HGNC Symbol;Acc:HGNC:12478]	0.497888056019048	0.0308577072814026
689	BTF3	basic transcription factor 3 [Source:HGNC Symbol;Acc:HGNC:1125]	0.556293221101675	0.030974024030697
79132	DHX58	DEXH (Asp-Glu-X-His) box polypeptide 58 [Source:HGNC Symbol;Acc:HGNC:29517]	0.763885817636506	0.030974024030697
6009	RHEB	Ras homolog enriched in brain [Source:HGNC Symbol;Acc:HGNC:10011]	0.664465507931177	0.0311424081528274
[truncated: 192 more rows]

## Sheet: WA314ΔYopM_vs_mock 1.5h down
EntrezGene ID	Associated Gene Name	Description	log2FoldChange	padj
[truncated: 1,050 more rows]

[truncated: 8 more sheets: mock_vs_WA314 6h up, mock_vs_WA314 6h down, mock_vs_WA314 1.5 h up, mock_vs_WA314 1.5h down, WA314ΔYopM_vs_WA314 6h up, WA314ΔYopM_vs_WA314 6h down, WA314ΔYopM_vs_WA314 1.5h up, WA314ΔYopM_vs_WA314 1.5h down]
